# Supplementary material for: Is salamander arboreality limited by broad-scale climatic conditions?
Source: PLoS One. 2021 Aug 18;16(8):e0255393. doi: 10.1371/journal.pone.0255393 (PMC8372966; doi:10.1371/journal.pone.0255393)
Supplement: S1 Table — Climate summaries include the 5th, 25th, 75th and 95th percentiles as well as species means and only include data from species with observations from 3 or more climate pixels, as described in the main text. A subset of these species, for which there were 15 or more climate pixels per species, were used for the Ecological Niche Modeling portion of this manuscript. Microhabitat classifications are as follows: arboreal (A), cave (C), fossorial (F), saxicolous (S), terrestrial (T), or aquatic (W). (XLSX) [file pone.0255393.s001.xlsx]

## Sheet: Sheet 1 - ClimateData.3Plus.Spe
	M6	M7	M7	L7	McM6	McL6	N Points	Temp.Annual 5Perc	Temp.Annual Q1	Temp.Annual Mean	Temp.Annual Q3	Temp.Annual 95Perc	Precip.Annual 5Perc	Precip.Annual Q1	Precip.Annual Mean	Precip.Annual Q3	Precip.Annual 95Perc	Precip.WettestQ 5Perc	Precip.WettestQ Q1	Precip.WettestQ Mean	Precip.WettestQ Q3	Precip.WettestQ 95Perc	Precip.DriestQ 5Perc	Precip.DriestQ Q1	Precip.DriestQ Mean	Precip.DriestQ Q3	Precip.DriestQ 95Perc	Temp.MaxofWarmestMonth 5Perc	Temp.MaxofWarmestMonth Q1	Temp.MaxofWarmestMonth Mean	Temp.MaxofWarmestMonth Q3	Temp.MaxofWarmestMonth 95Perc	Temp.MinofColdestMonth 5Perc	Temp.MinofColdestMonth Q1	Temp.MinofColdestMonth Mean	Temp.MinofColdestMonth Q3	Temp.MinofColdestMonth 95Perc	PET.Annual 5Perc	PET.Annual Q1	PET.Annual Mean	PET.Annual Q3	PET.Annual 95Perc	ClimaticMoisture 5Perc	ClimaticMoisture Q1	ClimaticMoisture Mean	ClimaticMoisture Q3	ClimaticMoisture 95Perc	PET.DriestQ 5Perc	PET.DriestQ Q1
Aneides aeneus	S	S	S	S	S	A	395	9.66335	11.6792	12.925	14.7057	15.5845	1053.8	1332.13	1311	1489.5	1565.6	314	337	386.342	436	453	218.7	250	279.238	296	342.3	26.2708	28.532	30.0064	31.766	33.068	-8.9508	-6.698	-5.11905	-3.008	-2.2692	1022.68	1123.49	1185.83	1270.05	1327.56	-0.06	0.015	0.096	0.15	0.263	25.781	47.13
Aneides ferreus	A	A	A	A	A	A	368	8.18269	10.1697	10.7659	11.6992	12.3543	1117.2	1685.71	1667	1966.5	2384.85	563.35	675.5	822.266	960.75	1124.3	21	43	79.4946	101	156.25	17.8728	19.6939	21.2996	22.826	25.176	-4.358	-2.298	-0.340697	1.755	3.74676	755.441	885.242	956.889	1022.1	1148.04	0.0035	0.23	0.358288	0.52	0.6365	106.035	123.727
Aneides flavipunctatus	T	S	T	S	T	S	544	10.3226	11.7789	12.6919	13.7352	15.0195	681.15	1190.5	1155	1445.5	1789.1	366.45	514.75	619.305	728	932.85	9	13	25.1471	36	48.85	20.9596	22.962	24.9386	26.807	29.225	-4.4386	-2.017	-0.2523	1.81	3.9982	971.66	1082.26	1165.38	1254.7	1343.5	-0.4585	-0.21	-0.00476103	0.17	0.3885	124.813	148.4
Aneides hardii	T	T	T	T	T	T	60	7.27129	8.20313	9.9692	10.929	15.7722	330.45	563.65	593.5	619.25	651.8	177.95	270.75	292.2	320	336.45	28.95	61	66.05	75	80.2	22.3704	23.489	25.844	27.61	33.658	-8.5756	-7.979	-6.66427	-6.225	-3.2914	986.223	1025.89	1124.4	1183.58	1488.91	-0.8	-0.5825	-0.505833	-0.4175	-0.3595	80.5485	94.4475
Aneides lugubris	A	A	A	A	A	A	1043	11.9564	13.407	14.3961	15.1964	17.2825	342	763.471	726	979	1399.5	194.2	275	411.511	519.5	736.9	4	7	11.3547	13	28	21.4648	24.34	26.5827	28.924	31.4164	-2.5556	-0.378	1.67581	3.48063	6.3664	957.657	1097.76	1202.76	1306.09	1421.81	-0.74	-0.605	-0.369712	-0.19	0.198	115.606	139.88
Aneides vagrans	A	A	A	A	A	A	297	7.9305	9.50885	10.6584	11.8662	12.419	1079.6	1655.37	1499	1820	3142.2	527.8	623	798.892	932	1339.2	19.8	32	84.1886	108	281	17.4236	19.3	20.888	22.348	25.1776	-3.8464	-1.93182	0.0740652	2.268	3.5048	621.7	726.56	901.768	1062.44	1174.07	0.048	0.27	0.384781	0.51	0.78	93.348	110.51
Aquiloeurycea cephalica	T	T	T	T	T	T	3	13.2704	13.6773	13.9898	14.4004	14.572	1117.2	1170.33	1146	1198.5	1240.5	641.8	649	679.667	699.5	732.7	34.2	35	35.6667	36.5	36.9	22.1888	22.224	22.4	22.51	22.7036	2.8752	3.784	4.316	5.15	5.334	1354.04	1408.65	1436.82	1485.03	1491.53	-0.148	-0.14	-0.0633333	-0.02	0.068	93.611	97.095
Batrachoseps altasierrae	T	T	T	T	T	T	25	6.7336	9.03483	10.0435	10.9405	14.5785	433.6	619.68	641	688	731.6	222.6	290	313.28	346	369.4	13	15	17.96	19	24.8	20.876	23.408	25.2221	26.904	31.1992	-7.1416	-5.344	-4.34768	-3.14	-1.4656	934.674	1067.19	1121.24	1189.56	1377.13	-0.668	-0.53	-0.4536	-0.37	-0.25	138.254	155.18
Batrachoseps attenuatus	T	T	T	T	T	A	1332	11.4255	13.0715	14.1941	15.3153	17.1003	365.55	870.011	791.5	1087.25	1745.15	204	290	461.857	576.25	903.35	5	7	15.455	16	47	19.979	23.177	26.0467	28.573	31.5854	-2.108	-0.344	1.62427	3.348	5.997	885.613	1059.82	1176.42	1307.74	1403.64	-0.73	-0.58	-0.271997	-0.0275	0.44	109.52	136.835
Batrachoseps bramei	T	S	T	S	T	S	12	9.89377	12.1017	12.9335	14.1162	15.5166	337.05	449.167	444.5	497.5	563.55	177.8	209.25	233.75	257	292.05	11.65	14.5	15.25	16.25	18.45	26.539	28.361	29.551	31.017	32.705	-6.4894	-3.832	-3.091	-1.721	-0.9272	1153.81	1221.56	1284.87	1349.02	1425.57	-0.759	-0.7025	-0.64	-0.5875	-0.511	166.323	175.112
Batrachoseps campi	T	S	T	S	T	S	24	5.13481	8.11358	11.3294	14.2979	17.0313	118.95	263.417	252	343.5	449.9	58.9	73.5	122.708	161.25	219.15	12.3	17.75	25.8333	35.25	42.25	21.5872	24.786	29.3288	33.528	36.4572	-9.5724	-6.284	-5.38967	-4.337	-1.8346	848.642	1001.91	1204.18	1376.01	1558.15	-0.9085	-0.8625	-0.747917	-0.6525	-0.502	119.735	140.6
Batrachoseps diabolicus	T	T	T	T	T	T	39	13.6189	14.4947	14.8872	15.3975	15.9134	650.5	811.436	826	899	962.1	321.8	376	405.923	443	477.4	8.9	11.5	14.5385	17	23.1	29.9996	30.604	31.0145	31.534	32.1424	-2.5968	-2.182	-1.77077	-1.352	-0.6056	1272.86	1338.18	1369.34	1404.9	1426.8	-0.562	-0.49	-0.413333	-0.335	-0.248	187.243	196.28
Batrachoseps gabrieli	T	T	T	T	T	T	27	9.88273	11.6449	13.185	14.4469	16.0445	341.5	595.741	646	741.5	777.2	190.5	256.5	321.185	392.5	415.3	8.3	10.5	15.6667	19.5	27.5	26.3336	27.49	28.6292	29.422	31.0676	-5.9748	-4.166	-1.69822	0.366	2.002	1067.13	1157.84	1279.38	1376.32	1471.22	-0.62	-0.53	-0.452222	-0.34	-0.273	151.381	162.37
Batrachoseps gavilanensis	T	T	T	T	T	T	158	12.5657	13.7078	14.0657	14.5204	15.3496	354.25	555.778	527.5	671.25	807.35	188.4	236.25	297.848	359.25	433	4	5	7.20253	9	10.15	22.5374	24.315	26.8156	29.546	31.3354	-2.7824	-1.448	0.791623	2.88306	4.1016	1035.36	1146.45	1276.55	1415.02	1500.14	-0.7815	-0.7175	-0.608418	-0.52	-0.3385	121.956	142.997
Batrachoseps gregarius	T	T	T	T	T	T	137	9.61473	13.104	14.5688	16.4977	17.854	296.8	625.65	584	791	978.8	154.6	252	324.781	415	505.2	5	7	11.6204	14	23.2	24.6392	29.284	31.0342	33.192	35.2664	-3.4304	-2.208	-1.63264	-0.76	0.0304	1086.56	1272.08	1338	1429.98	1522.56	-0.792	-0.64	-0.511022	-0.39	-0.124	159.888	183.78
Batrachoseps incognitus	T	T	T	T	T	T	13	12.2004	12.6588	13.0534	13.379	13.8625	545.4	641.462	623	689	767.2	308.6	333	356.769	377	414.2	5	6	6.92308	8	9.8	20.3093	21.436	23.2934	24.724	26.916	0.7992	2.124	3.60768	5.056	6.11933	1177.24	1198.04	1234.97	1267.42	1308.92	-0.824	-0.72	-0.683077	-0.65	-0.554	143.544	150.51
Batrachoseps kawia	T	S	T	S	T	S	22	4.7884	9.74883	11.8775	15.2801	17.1516	469.65	628.182	612	739	866	253.3	282.25	326.182	362	450.25	7	9	14.3636	15	29.8	19.427	25.396	27.8505	31.623	34.0334	-8.7136	-4.206	-3.04418	-0.481	0.0678	861.518	1093.04	1206.2	1365.99	1446.2	-0.5995	-0.55	-0.428182	-0.28	-0.104	128.665	159.097
Batrachoseps luciae	T	T	T	T	T	T	94	11.5067	12.2302	12.7484	13.2781	13.9661	533.6	799.33	824.5	938.75	1015.75	303.85	372.25	428.362	494	538.7	5	8	9.96809	12	14	19.4346	20.8661	22.7084	24.0078	26.6928	0.16	1.733	3.55514	5.48809	6.65994	951.301	1056.25	1136.59	1201.98	1324.07	-0.747	-0.5575	-0.445426	-0.31	-0.216	107.878	127.18
Batrachoseps major	F	F	F	F	F	A	700	14.6331	16.7072	17.6154	18.1365	22.3579	149.95	336.431	337	386	477.1	88	168	197.131	229	292	1	5	7.43571	9	18	26.0113	29.226	30.854	32.429	35.9774	-0.3002	3.635	5.29175	7.306	8.96246	1106.46	1250.25	1378.88	1479.62	1730	-0.92	-0.78	-0.744757	-0.7	-0.57	122.579	145.888
Batrachoseps minor	T	T	T	T	T	T	17	13.3264	13.4582	13.8901	14.4852	14.7499	522.8	545.353	540	558	574.6	305.4	320	322.882	330	336	5	5	5.05882	5	5.2	24.616	24.996	25.5649	25.724	26.828	0.5432	1.328	2.43529	3.94	4.6376	1149.81	1226.78	1279.7	1326.17	1357.06	-0.75	-0.68	-0.641176	-0.6	-0.556	134.764	150.51
Batrachoseps nigriventris	T	T	T	T	T	A	573	12.8506	14.2195	15.5943	16.9933	18.2201	334	464.951	441	512	630.4	194	236	270.295	298	364	3	4	5.92147	7	12	23.5532	26.552	28.7855	30.808	33.5248	-2.6208	0.664	3.1763	5.712	7.62643	1065.97	1193.43	1291.34	1380.59	1491.41	-0.77	-0.69	-0.625288	-0.58	-0.44	124.84	147.85
Batrachoseps pacificus	T	T	T	T	T	A	139	13.1727	14.3073	15.7495	17.3076	18.3808	282.8	420.122	392	446	730.1	159.9	193	241.137	254	397.2	3	5	6.35252	7.5	11	21.4496	23.6267	27.0021	30.476	32.3228	-1.9356	4.106	5.27715	7.04875	9.10667	975.02	1049.26	1205.42	1345.57	1480.8	-0.78	-0.74	-0.664245	-0.6	-0.47	103.195	117.61
Batrachoseps regius	T	T	T	T	T	T	19	6.1697	10.1915	12.5895	15.624	16.3586	526.4	683.579	693	729	904.4	280.2	298.5	357.105	382	455.5	8.9	9	13.5789	14.5	24.3	22.416	25.784	28.6678	32.102	32.8312	-7.7036	-3.826	-2.44989	-0.446	-0.1784	918.765	1111.33	1216.13	1358.04	1375.13	-0.552	-0.52	-0.418947	-0.37	-0.125	136.277	161.555
Batrachoseps relictus	T	T	T	T	T	T	76	7.07921	9.91721	12.3091	14.6282	16.6362	336.5	625.013	636	760	930.5	175.5	258.75	327.039	389.25	472.5	4	8	12.7632	17	23.5	20.0878	22.916	25.7137	29.435	33.391	-7.069	-3.885	-0.409641	4.534	7.01406	938.14	1044.7	1162.06	1320	1443.84	-0.76	-0.6	-0.494605	-0.405	-0.1775	107.685	136.693
Batrachoseps robustus	T	T	T	T	T	T	26	4.42396	5.41587	7.85152	9.67133	11.8653	311.5	511.538	521.5	601.25	657.25	152	216.75	251.462	295	325.75	21.25	26	29.4615	34.75	37	20.036	21.356	24.1774	26.342	29.128	-11.003	-9.594	-7.55492	-6.065	-3.999	839.567	888.905	1006.01	1096.99	1215.25	-0.74	-0.605	-0.476923	-0.3175	-0.2825	124.928	130.87
Batrachoseps simatus	T	T	T	T	T	T	16	11.6594	12.4031	13.9662	14.434	18.5135	216.25	381.812	393	420.25	501.75	114.5	180.25	195.812	213.25	261	5.75	8.75	11.6875	15.25	16.25	27.781	28.584	30.3565	30.806	36.264	-4.237	-2.601	-1.93675	-1.219	0.098	1164.35	1245.96	1325.11	1374.41	1562.83	-0.85	-0.74	-0.701875	-0.6675	-0.5875	167.33	176.61
Batrachoseps stebbinsi	S	S	S	S	S	S	16	10.6621	12.1132	13.245	14.4958	15.7165	286	354.75	348.5	377.5	462	148	156.5	180.562	187.75	234.25	6.75	9	10.9375	12.25	14.5	26.023	27.462	29.125	30.113	32.84	-3.78	-2.468	-1.7465	-0.958	0.188	1053.04	1157.28	1233.35	1334.48	1396.81	-0.795	-0.7825	-0.700625	-0.6675	-0.53	151.548	164.745
Batrachoseps wrighti	T	F	T	F	T	F	49	4.42087	7.55283	8.63408	9.88167	11.9643	1132.4	1732.14	1689	2057	2320.6	543	682	796.571	928	1065.8	81	106	126.122	151	166	16.012	19.184	20.4802	21.932	24.1224	-7.7984	-6.42	-4.61976	-2.924	-2.0576	797.846	857.06	896.097	942.62	976.226	0.188	0.4	0.460816	0.57	0.65	127.548	137.77
Bolitoglossa adspersa	T	T	T	T	T	A	58	7.84227	9.36896	12.4944	13.896	21.1321	997.2	1577.36	1470	1762.25	2209.7	360.7	440.25	604.414	748.75	922.4	84.1	133.25	181.414	209.5	294.05	12.0838	13.647	17.0759	18.533	27.234	2.9742	4.558	7.46779	8.739	15.4912	895.689	975.205	1121.27	1196.07	1565.9	-0.31	-0.0925	0.129655	0.37	0.5	80.083	86.8125
Bolitoglossa alberchi	T	T	T	T	T	T	27	21.8806	23.1753	24.138	25.3837	25.6326	1077.8	2161.93	2106	2873	3252.8	556.9	622.5	990.667	1222	1561	42	88.5	155.111	240	278.7	29.8964	31.156	32.1889	33.51	34.0168	13.2388	14.508	15.5758	16.564	17.0988	1420.39	1563.33	1606.49	1669.48	1730.64	-0.404	-0.31	0.181852	0.545	0.577	130.372	139.145
Bolitoglossa alvaradoi	A	A	A	A	A	A	8	15.4023	19.625	21.2711	23.8633	25.9217	2748.5	3296.12	3327.5	3527.25	3691.5	1005.3	1036	1133	1201.5	1269.15	194.95	335	363.625	427.25	482.75	20.8322	25.248	26.6965	29.208	31.2244	9.7658	14.068	15.933	18.777	20.8956	1158.9	1399.8	1425.59	1524.79	1557.59	0.4805	0.53	0.5675	0.6075	0.6495	102.555	123.34
Bolitoglossa biseriata	A	A	A	A	A	A	32	19.8067	23.9492	24.5924	26.2848	26.7381	1785.3	3604.5	2847.5	4930.25	6899.45	648.05	867.75	1223	1605.25	1966.95	96.75	182	516.656	750.5	1453.2	24.9026	28.828	29.3942	30.848	31.7682	14.9568	19.357	20.0789	21.859	22.2788	1387.27	1431.87	1520.3	1599.88	1672.78	0.0255	0.3375	0.4925	0.74	0.799	117.953	122.273
Bolitoglossa carri	A	A	A	A	A	A	3	16.952	17.3485	17.8047	18.2806	18.6297	1306.5	1378.67	1365	1418	1460.4	572.7	587.5	612	633.5	655.5	44.8	48	50	53	53.8	23.1412	23.61	24.0293	24.532	24.8008	10.566	10.862	11.28	11.674	12.0276	1268.63	1299.84	1316.53	1344.38	1348.79	-0.13	-0.05	0.0333333	0.125	0.185	105.752	108.2
Bolitoglossa celaque	A	A	A	A	A	A	15	13.4055	15.9078	17.3969	18.8923	20.4805	1318.6	1520.93	1546	1639	1678	624.4	680	716.533	773.5	791.7	41	45	55.1333	65	81	18.9184	21.898	23.6901	25.526	27.3076	7.6404	9.844	10.9291	12.21	13.4576	1099.58	1249.12	1364.86	1476.6	1581.22	-0.13	0.04	0.137333	0.225	0.475	88.904	97.74
Bolitoglossa cerroensis	T	T	T	T	T	T	12	9.36591	10.0202	11.8938	11.6745	18.5903	2127.2	2411.17	2302.5	2593.5	2797.15	969.45	1015.5	1068.25	1136.75	1204	48.1	65.75	88.3333	102.75	143.75	14.6192	15.28	17.2957	16.928	24.8402	3.7424	4.405	6.259	5.986	12.587	915.428	944.95	1049.88	1000.37	1448.09	0.4965	0.615	0.6125	0.6325	0.696	77.6665	80.23
Bolitoglossa colonnea	A	A	A	A	A	A	35	18.2757	20.8972	22.6626	25.6273	26.3179	2813.2	3165.63	3080	3436	3708.8	891.7	997	1102.4	1204.5	1255.6	133.8	213.5	359.257	467	530.3	24.2708	26.63	28.2714	30.52	31.6808	12.498	15.246	17.3814	20.536	21.6416	1351.83	1449.18	1486.8	1531.61	1566.09	0.362	0.475	0.513429	0.565	0.636	116.86	127.63
Bolitoglossa conanti	A	A	A	A	A	A	21	16.7165	18.3277	20.0966	21.0368	23.9537	1452	1646.95	1659	1718	1793	635	657	718.095	776	825	61	80	108.667	136	158	22.648	24.836	26.509	27.224	30.936	10.532	11.72	13.4347	14.648	16.56	1242.44	1398.89	1436	1515.64	1605.92	-0.03	0.08	0.152857	0.2	0.4	95.34	107.98
Bolitoglossa cuchumatana	T	A	T	A	T	A	21	13.7723	14.7713	16.5208	18.1877	19.5358	1614	2566.29	1967	3392	4377	724	820	1141.76	1412	1916	79	93	205.667	318	405	20.592	21.74	23.6556	25.592	27.204	5.884	7.292	8.76667	10.344	11.544	1237.71	1289.41	1390.17	1502.9	1559.39	-0.17	-0.02	0.222857	0.46	0.66	92.28	96.16
Bolitoglossa cuna	A	A	A	A	A	A	4	24.0955	24.6361	24.7841	25.0961	25.2431	2405.95	2679	2717.5	2886.75	2898.15	875.3	876.5	959.25	1039.75	1046.35	195.2	200	214.25	220.25	244.85	28.6304	29.264	29.367	29.715	29.7606	19.8566	20.339	20.589	20.956	21.1576	1391.14	1395.53	1402.06	1407.49	1414.53	0.2945	0.3125	0.395	0.4725	0.5025	118.338	119.61
Bolitoglossa diaphora	T	T	T	T	T	A	7	18.514	20.4977	21.7669	23.0256	24.9935	1634.5	1696.86	1702	1725.5	1739.6	625	633.5	648.286	658.5	676.1	135.3	136.5	142.143	139.5	161.3	25.0948	27.338	28.6263	30.074	31.9628	11.7516	13.42	14.6817	15.81	17.5736	1318.15	1435.19	1492.21	1582.4	1611.58	0.036	0.07	0.134286	0.175	0.274	123.401	133.655
Bolitoglossa dofleini	T	A	T	A	T	A	34	18.3961	21.3956	22.3412	23.4569	26.5302	1350.65	2020.56	1804.5	2308	3357.6	596.3	681.5	870.206	934.75	1565.4	48.8	107.25	155.412	197	286.4	24.8628	28.046	28.9836	30.207	33.2676	11.7546	14.293	15.315	16.288	18.7586	1328.52	1403.48	1488.49	1567.89	1627.93	-0.1245	0.055	0.196765	0.3875	0.5775	108.257	126.238
Bolitoglossa dunni	A	A	A	A	A	A	17	16.6229	18.3277	20.5325	22.459	23.9544	1397.8	1639.35	1659	1707	1908	615	635	699.706	785	809	45	80	107.941	137	144.6	22.3768	24.836	27.2064	28.952	31.1448	10.6112	11.72	13.6419	15.432	16.2056	1251.49	1398.89	1478.85	1584.1	1658.74	-0.082	0.09	0.128824	0.19	0.384	102.432	115.68
Bolitoglossa engelhardti	A	A	A	A	A	A	24	12.2675	15.8815	17.8019	20.3293	23.1555	1513.7	2276.25	2173	2768.25	3405.7	718.35	860.5	1062.54	1244.75	1529.75	21.5	34	68.4583	93.25	126.55	19.3414	22.193	24.4327	26.392	30.9724	4.771	8.573	10.6833	14.208	15.724	1180	1318.7	1447.97	1593.38	1746.07	0.0715	0.3	0.3475	0.47	0.607	87.1295	99.0425
Bolitoglossa equatoriana	A	A	A	A	A	A	13	23.9665	24.7855	24.855	25.1323	25.2153	3238.8	3502.92	3397	3555	4197.6	992.6	1015	1081.62	1094	1317.4	579	619	667.923	693	781.8	28.8664	29.852	29.9895	30.368	30.5208	18.8016	19.48	19.4455	19.604	19.716	1610.26	1621.82	1624.96	1629.45	1634.56	0.468	0.48	0.503077	0.52	0.548	138.962	139.74
Bolitoglossa flavimembris	T	T	T	T	T	A	18	12.4141	15.3703	18.5212	21.001	25.1621	1661.6	2543.67	2311	3334	3676.9	781.25	879.5	1180.11	1512.5	1638.75	19	38	72.6667	104.25	131.3	19.2318	22.015	25.046	27.176	31.6072	5.1024	8.171	11.5242	14.508	18.2622	1184.19	1334.44	1495.32	1625.22	1789.14	0.2665	0.3425	0.436667	0.5875	0.6115	87.158	98.58
Bolitoglossa flaviventris	T	T	T	T	A	A	40	17.5489	23.5368	24.7048	27.2779	27.831	1255.7	2323.88	2318	2730.75	3354.8	692.5	938	1185.03	1407	1577.6	9.85	19	49.525	70.75	117.05	24.1368	30.619	31.7585	34.2653	35.0996	10.4116	15.78	17.2505	20.246	20.7716	1506.46	1726.15	1816.34	1954.67	1997.83	-0.264	0.1725	0.26875	0.41	0.6005	110.95	132.505
Bolitoglossa franklini	A	A	A	A	A	A	60	13.86	16.5584	20.2806	24.2371	27.7536	1341.8	2126.43	1966.5	2437.25	3422.7	658.35	793	1057.17	1284.5	1533.2	16	21	48.6	53	131.1	20.9914	23.577	27.2353	31.249	34.8932	6.017	9.071	12.8282	16.611	20.5568	1277.9	1440.7	1606.91	1757.09	1982.39	-0.1205	0.05	0.233	0.3725	0.61	96.041	106.927
Bolitoglossa gomezi	A	A	A	A	A	A	4	21.2582	21.3985	22.2526	22.354	24.3008	2958.75	3054.75	2994.5	3087.5	3235.1	1223.15	1235.75	1255.25	1264.5	1301.7	141.05	145.25	167.25	175.5	212.7	27.6236	27.782	28.514	28.598	30.3116	15.5138	15.617	16.615	16.766	18.902	1523.2	1528.82	1557.32	1560.12	1627.43	0.526	0.55	0.55	0.56	0.56	134.447	134.795
Bolitoglossa hartwegi	S	S	S	S	S	A	61	12.8333	15.0715	17.5678	19.4973	24.5163	1080	1794.75	1449	2054	4324	535	549	832.115	907	1913	26	38	116.082	155	404	19.956	22.796	25.2044	27.028	31.64	3.444	6.488	9.25279	11.44	16.092	1264.89	1330.26	1464.05	1570.43	1733.67	-0.27	-0.1	0.101803	0.32	0.65	92.91	102.78
Bolitoglossa heiroreias	T	S	T	S	T	A	8	16.5622	18.0624	20.4028	23.6337	24.3895	1165.85	1442.5	1457	1582.25	1641.7	644.85	717	736.5	769.5	814.8	7.05	10.5	43.875	63	81.5	22.4372	24.403	26.4965	29.651	30.6294	10.6042	11.676	14.063	17.323	17.8184	1216	1352.4	1471.08	1654.59	1695.06	-0.2435	-0.06	0.07625	0.235	0.426	91.347	98.6925
Bolitoglossa helmrichi	A	A	A	A	A	A	30	15.8435	17.0588	18.0341	18.9825	20.2447	1680.45	2147.87	2145.5	2270	2775.35	688.7	793.25	897.533	962.5	1070.35	106.35	182.25	203.4	230	301.95	22.1328	23.541	24.5352	25.725	26.4362	9.4388	10.463	11.1431	11.233	14.031	1150.31	1183.16	1250.76	1308.14	1411.2	0.049	0.36	0.411333	0.52	0.6055	95.5205	101.442
Bolitoglossa hermosa	A	A	A	A	A	A	6	22.2378	23.7828	23.8225	24.141	25.1508	1408.5	1945	1599	2520.25	2821.5	829	887.25	1074.83	1302.5	1449.5	17.25	24.25	86.3333	154.25	201.5	30.314	30.446	31.5987	32.638	33.641	13.099	15.131	15.6833	16.885	17.085	1532.65	1602.8	1658.2	1743.05	1754.21	-0.1925	-0.12	0.0966667	0.33	0.54	138.633	142.73
Bolitoglossa lincolni	T	A	T	A	T	A	46	12.7677	14.1367	15.9457	16.9271	21.2971	1082.25	1558.7	1424	1732.25	3113.25	538.25	551	735.435	789.75	1387.75	21.75	34.25	69.5	91	171.5	19.893	21.705	23.386	24.252	29.262	4.772	5.744	7.82417	8.627	14.439	1232.68	1289.96	1387.66	1452.38	1676.06	-0.2575	-0.1075	0.0456522	0.1675	0.4675	90.8725	95.63
Bolitoglossa longissima	A	A	A	A	A	A	3	18.0318	18.1034	18.6542	18.9743	19.5994	1607.6	1651.67	1676	1677.5	1678.7	608.5	622.5	628.333	640	640	79.6	82	84.3333	87	88.6	23.7912	23.868	24.448	24.786	25.4436	12.0208	12.104	12.6187	12.928	13.504	1300.22	1300.42	1329.54	1344.23	1379.07	0.142	0.19	0.21	0.25	0.25	123.001	123.005
Bolitoglossa macrinii	T	T	T	T	T	A	27	17.6629	18.9398	20.9563	22.9453	23.9743	666.1	1195.74	1201	1352	1895.9	360.3	520	657.148	767.5	996.2	14	18.5	28	31	57.8	24.4152	25.834	28.076	30.018	31.9112	10.0848	10.99	13.061	15.446	16.0488	1377.36	1544.02	1673.5	1811.94	1924.09	-0.596	-0.355	-0.231481	-0.12	0.111	101.228	113.26
Bolitoglossa marmorea	T	A	T	A	T	A	4	11.2324	11.776	14.4591	15.918	19.3999	2561.65	2828.75	2840.5	3017	3079.4	1123.25	1180.25	1209.5	1235.25	1300.65	74.05	78.25	113	141.75	160.35	16.3254	16.779	19.883	21.522	25.4916	5.986	6.682	9.144	10.492	13.8616	1051.43	1076.55	1194.96	1259.67	1413.65	0.5045	0.5225	0.55	0.5775	0.5955	89.4115	91.4575
Bolitoglossa medemi	A	A	A	A	A	A	13	20.4024	23.9603	24.3332	25.6595	26.6473	2112.4	3856.46	3524	5619	6375.2	850.8	973	1292.92	1811	2003.6	188	242	531.462	729	1116	25.2608	28.472	29.0251	30.412	31.5676	15.7912	19.736	19.8798	21.224	22.0467	1383.43	1410.15	1491.85	1558.07	1618.93	0.276	0.39	0.569231	0.75	0.764	117.3	121.92
Bolitoglossa meliana	T	A	T	A	T	A	11	13.7731	15.2848	16.3662	17.2918	18.8138	1660	1845.73	1797	1856	2205.5	711	740	809.636	835.5	961.5	85	114	146.364	172.5	196	20.212	21.76	22.7775	23.548	25.256	6.87	8.354	9.61309	10.776	12.06	1105.32	1179.85	1223.52	1284.82	1331.46	-0.18	0.165	0.32	0.52	0.545	86.845	93.465
Bolitoglossa mexicana	A	A	A	A	A	A	164	17.7304	21.4771	23.1405	25.4952	26.6075	1216.05	1976.24	1902.5	2310	2992.6	551.3	665.75	858.134	1010.25	1289.65	44.75	98.75	154.049	198	288.7	24.4162	28.578	30.4492	32.8739	34.54	9.5928	13.807	15.3677	17.231	19.4316	1345.06	1464.57	1565.2	1666.91	1738.35	-0.337	0.0375	0.188232	0.38	0.527	114.861	130.775
Bolitoglossa minutula	T	T	T	T	T	A	9	10.8657	15.6092	16.301	18.4662	20.032	2520.4	2735.67	2606	2884	3130	1058.8	1109	1145.56	1193	1235	89.2	117	161.111	133	362.8	15.792	21.044	21.9324	24.52	25.876	5.728	10.144	10.7956	12.744	14.4832	1032.18	1250.33	1276.89	1391.98	1425.26	0.472	0.49	0.522222	0.53	0.612	87.658	106.83
Bolitoglossa mombachoensis	A	A	A	A	A	A	13	24.146	25.364	26.0014	26.5808	26.8243	1424.2	1555.92	1556	1607	1658	710.2	767	808	868	887.6	14.8	18	25.8462	29	46.2	29.0408	30.16	30.8588	31.4	31.8752	19.3176	20.7	21.2625	21.9	22.024	1585.24	1648.44	1668.13	1695.05	1698.76	-0.192	-0.17	-0.0692308	0.08	0.15	143.792	144.65
Bolitoglossa morio	T	A	T	A	T	A	33	11.0681	13.0375	14.7779	15.9857	19.3495	1358.2	1790.45	1703	1830	2609	657.6	731	840.667	862	1220.6	21.8	29	56.8182	76	131.4	18.1136	19.608	21.3914	22.34	25.6144	3.4248	5.696	7.57164	9.156	12.5112	1094.47	1165.7	1261.03	1318.79	1487.46	-0.14	0.05	0.201212	0.32	0.524	82.918	89.77
Bolitoglossa mulleri	T	A	T	A	T	A	16	17.9239	19.3871	21.7689	24.8424	25.9613	2342	2936.25	2627.5	3170.5	4345.25	894.5	970.5	1230.81	1320.25	1929.75	191.25	230.75	276.375	303	404.5	25.115	26.467	29.0435	32.803	33.024	10.157	11.514	13.8875	16.533	18.473	1295.35	1332.82	1510.52	1659.88	1710.55	0.39	0.42	0.465625	0.4775	0.65	118.095	122.395
Bolitoglossa nigrescens	T	T	T	T	T	T	4	14.7634	15.5029	16.708	17.7089	18.9387	2333.1	2662.25	2748.5	2817.25	2870.65	983.15	1067.75	1132.75	1231	1235.8	96.5	114.5	134	142	187.6	20.2776	21.372	22.664	23.908	25.1176	9.1938	9.633	10.889	11.728	13.168	1207.56	1219.91	1282.44	1314.8	1399.55	0.384	0.48	0.51	0.555	0.615	102.65	102.77
Bolitoglossa nympha	T	T	T	T	A	A	9	20.0865	20.7635	22.1956	23.2632	25.1961	1540.6	1783.67	1741	1834	2194	658.4	672	746.333	794	941.8	89.8	114	136.333	158	194.4	26.6816	27.264	28.88	29.8	32.2216	13.1664	14.116	15.1876	16.292	17.7224	1436.46	1498.67	1540.93	1576.52	1626.7	-0.098	0.02	0.0933333	0.14	0.322	129.236	133.28
Bolitoglossa occidentalis	A	A	A	A	A	A	126	17.7626	20.7348	22.588	24.566	27.7172	945.5	1879.66	1735.5	2310	3345	513.25	625	938.611	1166.5	1573.5	11.25	25	72.246	105.25	157.25	25.134	28.016	30.094	32.021	34.883	9.57	12.97	14.6577	16.324	20.543	1386.96	1540.34	1637.01	1713.01	1897.39	-0.41	-0.26	0.0981746	0.39	0.5975	114.655	126.822
Bolitoglossa odonnelli	T	T	T	T	A	A	10	20.2426	22.0274	23.3898	24.9925	25.8744	1320.95	2352.7	2238	2572.25	3975.95	636.95	691.25	1027.5	1156	1724.35	47.95	112.75	192.3	223.25	386.5	26.2168	27.921	29.9578	31.9574	32.786	13.8454	15.474	16.4335	17.581	18.7028	1405	1447.51	1544.97	1644.39	1713.01	-0.185	-0.0575	0.243	0.425	0.632	122.55	128.952
Bolitoglossa palmata	T	T	T	T	T	T	8	14.7436	15.5529	16.7178	17.6941	19.8	1517.75	2296.75	2385.5	2513	2885.5	550.9	718.75	780	841.25	983.75	224.4	350.5	369.75	406.75	483.95	20.6468	21.156	22.3115	22.866	25.5684	8.655	9.682	10.886	12.256	13.8522	1400.49	1441.08	1463.95	1485.04	1530.74	0.315	0.395	0.45	0.51	0.5895	122.672	124.882
Bolitoglossa paraensis	A	A	A	A	A	A	6	26.1987	26.356	26.3941	26.4841	26.5147	2332.5	2604.67	2662.5	2710.25	2754.25	1145.5	1236.75	1237.17	1255	1305.75	119.5	195.25	216.333	265	288.75	30.909	31.089	31.398	31.558	32.138	20.606	21.571	21.7693	22.34	22.413	1631.07	1669.34	1668.67	1675.48	1699.69	0.2875	0.31	0.315	0.3275	0.3375	146.533	149.328
Bolitoglossa peruviana	T	T	T	T	A	A	42	19.8201	22.6268	23.7718	25.1729	26.0676	2852.3	3515.67	3467	3988	4321.2	883.15	997.25	1108.24	1281.75	1369.6	476.35	586.75	657.143	761.75	800.7	24.7614	27.833	28.9642	30.406	31.5	14.0214	17.048	18.2316	19.56	20.1	1506.75	1562.39	1599.5	1635.96	1657.15	0.4	0.465	0.519048	0.595	0.63	128.212	134.623
Bolitoglossa pesrubra	T	T	T	T	A	A	18	9.44286	10.5063	14.133	19.3805	22.3347	2134.4	2583.28	2560.5	2873.75	3129.4	975.15	1022.75	1126.44	1232.5	1285.1	48.7	74.5	113.778	147.5	192.7	14.6624	15.679	19.7847	25.665	29.117	3.8288	5.176	8.40156	13.366	16.117	920.249	971.32	1169.88	1430.83	1695.32	0.349	0.5925	0.578889	0.63	0.666	78.0955	82.1575
Bolitoglossa platydactyla	A	A	A	A	A	A	185	15.4104	19.8462	21.7994	24.3883	25.6425	914	1733.2	1670	1976	2749	480	684	862.643	928	1486.2	35.6	89	124.519	146	218.2	23.3056	28.216	30.469	33.228	34.5256	7.0264	10.22	12.2732	15.208	16.712	1307.45	1442.84	1525.73	1635.94	1711.49	-0.42	-0.07	0.140703	0.36	0.55	94.842	103.29
Bolitoglossa porrasorum	A	A	A	A	A	A	7	18.367	18.7536	20.0634	21.2427	22.5749	1199.9	1304.71	1320	1384	1405.8	440.2	454	498.714	531	551.5	86.5	100.5	105	110	120.1	24.7956	25.17	26.5554	27.898	29.2028	11.714	12.086	13.2846	14.372	15.4976	1320.11	1323.47	1408.42	1476.52	1544.62	0.04	0.055	0.104286	0.135	0.216	124.034	125.07
Bolitoglossa riletti	A	A	A	A	A	A	7	22.108	22.7282	23.6217	24.2191	25.151	1447.4	1536.14	1521	1603	1614	903.9	921	934.857	936.5	988.1	12.3	13	17.8571	22.5	27.7	29.7536	30.53	31.5034	32.262	32.946	13.3104	13.974	14.8846	15.518	16.7556	1875.33	1901.69	1932.97	1955.13	1987.28	-0.291	-0.265	-0.195714	-0.11	-0.093	136.054	138.29
Bolitoglossa robinsoni	T	T	T	T	T	T	3	9.04825	9.42458	10.513	11.2924	12.4104	2454.2	2810	2879	3011.5	3117.5	965.9	989.5	1060.33	1110.5	1183.7	94.2	143	188.667	242	272.4	13.9444	14.298	15.396	16.166	17.3068	3.8156	4.23	5.33733	6.15	7.2716	943.835	964.255	1016	1054.64	1106.52	0.613	0.625	0.636667	0.65	0.658	79.819	81.655
Bolitoglossa robusta	T	T	T	T	T	A	21	17.4072	18.6003	19.9465	20.7643	22.7335	2391	3036.05	3104	3254	3489	920	1054	1115.38	1192	1259	95	173	290.619	390	453	23.052	24.32	25.5836	26.26	28.496	11.672	13.044	14.3851	15.54	17.588	1271.95	1350.84	1401.18	1449.64	1504.8	0.41	0.49	0.519524	0.57	0.62	112.77	117.62
Bolitoglossa rostrata	T	A	T	A	T	A	69	10.4514	12.0463	14.5851	15.7477	21.91	1083.6	1554.13	1477	1608	2493.6	538.8	665	731.696	730	1108	22.4	32	64.3188	75	146.4	18.184	19.512	22.0452	23.74	30.364	1.572	3.976	6.45125	7.44	14.3856	1110.05	1199.48	1313.51	1378.39	1690.91	-0.262	-0.01	0.101739	0.22	0.416	82.938	88.94
Bolitoglossa rufescens	A	A	A	A	A	A	241	18.0467	21.0983	22.6993	25.0063	26.1512	1113	2110.38	1941	2559	3582	546	717	962.9	1152	1609	39	100	160.78	210	329	25.456	28.704	30.4891	32.8238	34.368	9.256	12.52	14.3577	16.52	18.44	1319.54	1464.23	1554.03	1646.49	1745.69	-0.37	0.1	0.237137	0.46	0.57	107.56	121.06
Bolitoglossa schizodactyla	A	A	A	A	A	A	9	21.4866	23.4228	24.1622	25.6908	26.2004	2441.4	2898.11	2877	3238	3268.4	921.8	1000	1091.22	1128	1327.6	77.4	117	225.778	302	479.2	26.9192	28.708	29.3258	30.352	31.7464	16.272	18.852	19.4387	20.956	21.5288	1370.33	1410.83	1461.7	1451.68	1653.03	0.424	0.49	0.493333	0.51	0.548	113.232	122.19
Bolitoglossa stuarti	A	A	A	A	A	A	12	17.5979	18.911	21.3305	24.3298	26.3836	1077.45	1803.5	1425	2587.25	2721.9	552.05	592.25	880	1219.5	1279.55	19.5	26	88.75	172	185.6	25.116	26.305	28.857	32.385	33.6664	9.3216	11.059	13.4303	16.579	18.7762	1485.44	1584.82	1666.28	1804.71	1864.02	-0.4535	-0.395	-0.09	0.2825	0.3215	113.445	129.438
Bolitoglossa subpalmata	A	A	A	A	A	A	63	9.5885	12.9055	16.4931	20.1393	24.3962	2213.2	2840.87	2705	3215.5	3602	959.3	1043	1129.02	1216	1296.7	69.4	97	207.286	280	456.6	14.8712	18.292	22.1142	25.918	30.0299	3.9788	7.184	10.8087	14.42	18.7956	927.194	1033.04	1238.83	1419.39	1672.06	0.372	0.5	0.561111	0.62	0.696	78.955	91.075
Bolitoglossa synoria	A	A	A	A	A	A	6	15.7024	15.8199	16.1734	16.5683	16.7084	1591.75	1627.67	1640	1642.75	1652.75	749.25	781.25	788.833	806.25	817	60.25	63	74.8333	84.5	93	21.362	21.509	21.924	22.32	22.592	9.686	9.736	10.0953	10.441	10.604	1181.39	1192.65	1220.87	1252.64	1271.26	0.325	0.3775	0.403333	0.44	0.455	96.02	97.0225
Bolitoglossa tica	T	A	T	A	T	A	5	14.5102	14.7198	16.3551	17.072	18.3428	2247.4	2562	2614	2705	2795.4	941.6	1100	1083.4	1146	1158.8	147.8	151	180	210	222	20.2856	20.34	22.268	23.276	24.4568	8.5904	8.968	10.4256	10.952	12.4016	1113.02	1129.88	1227.07	1289.27	1352.77	0.358	0.39	0.5	0.57	0.618	93.258	94.65
Bolitoglossa yucatana	T	A	T	A	T	A	63	25.296	25.7011	25.8403	26.0191	26.3935	802.9	1064.71	1098	1193	1269.6	353.4	430	479.349	531	559	67.1	72	92.8413	113	135	32.8137	33.534	34.351	34.956	35.364	15.6588	16.096	16.6872	16.81	18.5585	1504.5	1566.39	1666.17	1771.1	1851.55	-0.529	-0.44	-0.374762	-0.31	-0.231	122.936	134.64
Bolitoglossa zapoteca	T	T	T	T	T	T	4	22.365	22.5637	22.6325	22.7659	22.8097	702.1	809.75	838	865.25	877.85	415.9	455.5	471.75	500.25	510.45	7.6	10	11	12.5	13.7	29.9086	30.199	30.44	30.711	30.9294	14.4844	14.662	14.723	14.821	14.9098	1382.53	1419.71	1462.46	1507.39	1539.36	-0.4205	-0.3425	-0.315	-0.2675	-0.2375	102.048	104.598
Bradytriton silus	T	T	T	T	T	T	8	15.8065	19.2864	19.2913	20.4954	21.4736	2006.2	3454	3607.5	4337.25	4620.75	872.1	1152.75	1526.88	1913.75	2049.9	156.8	250.5	304.875	404.25	433.6	23.0346	26.827	26.664	27.34	29.0578	7.982	11.083	11.316	12.693	13.5466	1393.43	1549.95	1550.24	1578.82	1664.68	0.275	0.4925	0.52125	0.6525	0.6665	118.257	140.64
Chiropterotriton arboreus	A	A	A	A	A	A	16	15.3402	17.254	18.1075	19.0687	20.8622	593	1325.06	1193.5	1842.25	2136.5	333.25	493	656.562	865.5	1034	28.25	65.75	106.5	154.25	214.5	24.667	26.321	27.3622	28.639	29.817	4.626	6.455	7.92475	8.756	11.427	1343.1	1387.63	1466.89	1544.23	1618.77	-0.6325	-0.1025	0.054375	0.4	0.58	99.9225	103.545
Chiropterotriton chondrostega	T	T	T	T	T	A	61	14.1243	16.5498	18.1376	19.6325	22.4462	527	980.918	897	1154	1655	266	393	503.361	589	889	35	41	65.4098	83	129	23.304	26.356	28.2963	30.284	32.392	3.756	5.844	6.94348	8.244	10.872	1299.95	1391.99	1494.93	1591.85	1745.28	-0.6	-0.39	-0.189508	0.02	0.27	84.52	92.65
Chiropterotriton cracens	A	A	A	A	A	A	5	20.716	20.858	22.1589	23.0882	24.6407	741.6	1047.2	1050	1098	1324.4	356.4	522	535.8	602	683.6	55.2	56	63.4	66	74.8	31.5496	31.668	32.7648	33.34	35.1192	7.9712	8.512	9.696	10.916	12.084	1594.45	1604.14	1643.89	1697.63	1711.35	-0.52	-0.4	-0.406	-0.38	-0.332	92.718	92.99
Chiropterotriton dimidiatus	T	T	T	T	T	T	14	12.0732	12.5431	14.6223	15.7407	20.7275	600.95	880.643	815.5	876.75	1380.45	295.3	375	436.429	447.5	659.95	31.5	43	58.7143	52.75	116	20.1198	21.303	23.67	25.65	30.5028	2.6558	2.907	4.63686	4.848	9.9138	1216.77	1225.35	1351.34	1429.12	1625.49	-0.5165	-0.3175	-0.274286	-0.2425	-0.006	81.8345	83.2575
Chiropterotriton lavae	A	A	A	A	A	A	14	10.8464	12.7173	15.3632	18.2582	21.5334	1003.35	1318.43	1258	1578	1681.75	460.65	512.5	627.143	787.5	824.4	85.3	105	115.286	132	138.05	17.6334	20.651	23.2151	26.023	30.4402	3.1456	3.905	6.704	9.02	12.484	1206.85	1237.8	1304.42	1311.89	1482.85	-0.134	-0.015	0.105714	0.1875	0.335	90.632	92.39
Chiropterotriton magnipes	C	C	C	C	C	C	20	17.8475	18.7905	20.0443	21.1181	22.1156	635.25	930.4	862	964.25	1319.1	326.95	401.25	472.1	487	647.15	39.85	43	59.5	63.25	102.45	28.6476	29.444	30.544	31.502	32.9492	6.146	7.52	8.5638	9.708	10.3276	1477.13	1562.6	1628.13	1697.33	1746.42	-0.4545	-0.245	-0.1075	0.035	0.2035	109.814	114.268
Chiropterotriton multidentatus	A	A	A	A	A	A	75	12.4291	15.7265	18.5715	21.9626	24.7973	438.2	860.08	816	1043	1377.4	209.4	316	437.92	544.5	715.8	24.7	40.5	53.3867	61.5	83.9	21.0916	26.282	28.9638	32.534	35.734	2.7496	4.63	6.89333	9.024	12.3004	1226.89	1385.04	1532.01	1669.84	1758.59	-0.693	-0.55	-0.340667	-0.24	0.199	82.608	90.715
Chiropterotriton priscus	T	T	T	T	T	T	20	11.26	12.5707	14.7049	16.0121	21.6317	356.4	556.25	532.5	628.75	677.9	142.65	203.5	245.6	285	316.65	46.2	54	61.2	69	73.45	21.9278	23.01	25.8978	27.815	34.7476	-0.4172	0.984	2.4586	3.016	6.9154	1196.25	1312.89	1420.78	1535.93	1616.59	-0.772	-0.695	-0.5985	-0.5	-0.439	77.645	87.6225
Cryptotriton nasalis	A	A	A	A	A	A	7	18.2067	19.5726	21.3927	23.2321	24.2948	1512.2	1644	1668	1702	1721	590.6	611.5	630.143	652	659.9	128	135	135.714	137.5	142.2	24.7624	26.272	28.2691	30.27	31.528	11.4804	12.696	14.3154	15.95	16.6948	1297.66	1379.81	1484.75	1583.17	1659.66	-0.1	0.04	0.117143	0.21	0.295	121.604	129.015
Cryptotriton sierraminensis	A	A	A	A	A	A	3	17.6121	18.027	18.9438	19.6616	20.5543	1894.8	2021	2019	2091	2148.6	862.4	908	932.667	973.5	980.3	122.9	138.5	153	170	179.6	23.9088	24.296	24.9627	25.538	26.1444	11.0476	11.414	12.5653	13.37	14.5684	1218.95	1244.11	1304.03	1349.72	1409.05	0.376	0.44	0.466667	0.52	0.52	94.998	103.15
Cryptotriton veraepacis	A	A	A	A	A	A	9	17.5024	17.6772	18.3321	18.779	20.2295	1967.4	2225.56	2198	2295	2686.8	810.2	846	911.444	958	1059.4	187.6	196	220	219	296	23.9168	24.232	24.7613	25.28	26.272	10.3664	10.664	11.4462	11.532	13.6976	1176.11	1194.03	1239.68	1250.93	1365.1	0.182	0.4	0.407778	0.43	0.596	103.006	105.55
Dendrotriton bromeliacius	A	A	A	A	A	A	9	14.2719	15.304	18.5186	21.0255	23.7502	1796.4	2739.89	2738	3512	3692.2	848.2	902	1243	1556	1664.4	29.2	41	84.2222	127	132.2	21.1392	21.752	24.9404	27.208	30.1336	6.78	8.228	11.6116	14.528	16.9312	1276.72	1318.79	1468.13	1589.09	1684.51	0.32	0.37	0.481111	0.59	0.61	92.972	96.71
Dendrotriton cuchumatanus	T	T	T	T	T	T	3	11.3704	11.4158	11.8883	12.1529	12.6972	1461.7	1466	1468	1468.5	1468.9	676.7	679.5	683	686.5	689.3	70.2	71	72.3333	73.5	74.7	19.2192	19.264	19.9213	20.278	21.0444	2.8428	2.87	3.06133	3.174	3.39	1206.74	1209.44	1238.48	1254.68	1288.17	0.002	0.05	0.0866667	0.135	0.155	90.407	92.715
Dendrotriton rabbi	A	A	A	A	A	A	5	11.5516	11.6672	13.8871	15.0385	16.1565	1400.6	1554.8	1521	1527	1791	673.6	700	722.4	721	801	39.4	41	81.2	92	133.6	19.5888	19.896	21.4456	22.6	23.336	2.7848	2.82	5.5952	7.292	8.2136	1228.37	1241.51	1323.1	1408.66	1451.63	-0.162	-0.05	0.04	0.15	0.158	92.574	102.71
Dendrotriton sanctibarbarus	A	A	A	A	A	A	8	16.4612	17.0468	20.203	22.0147	24.1157	1470.3	1657.38	1625	1752	1886.1	627.25	651.5	703.75	740.75	809.3	93.05	96.5	108.25	118.5	127.55	22.7248	23.434	27.067	29.266	31.4436	10.0858	10.563	13.316	14.981	16.6628	1263.7	1302.58	1487.4	1619.33	1677.78	-0.0745	0.17	0.14875	0.2125	0.233	103.588	117.488
Dendrotriton xolocalcae	A	A	A	A	A	A	15	18.3596	21.1934	22.7104	24.5452	27.4826	1122.7	2037.33	2325	2364	2437.3	619.9	955	1109.07	1271	1330.9	14.8	21	25.2	29.5	37.8	25.5756	28.054	29.6563	31.196	34.5252	10.472	13.664	15.3264	17.236	20.4644	1536.53	1700.78	1752.39	1838.49	1964.19	-0.226	0.045	0.191333	0.36	0.41	112.952	127.115
Desmognathus abditus	T	T	T	T	T	T	30	12.0866	12.8553	13.1702	13.5357	14.0874	1310.5	1487	1523	1558.75	1575.85	370.45	399.75	417.8	440.25	447	267.35	297.5	305.333	316	322.55	28.5584	29.614	30.0772	30.627	31.4614	-5.3568	-5.065	-4.5364	-4.037	-3.563	1115.55	1145.26	1164.16	1186.6	1221.08	0.0795	0.1825	0.210333	0.2575	0.27	110.96	114.033
Desmognathus aeneus	T	T	T	T	T	A	113	10.2351	11.3355	13.134	14.9398	16.8763	1398.8	1636.52	1657	1789	1926	417.8	439	467.54	497	527	276	294	347.469	394	431.8	25.3152	26.952	29.2408	31.916	33.508	-5.5208	-5.072	-3.68198	-2.376	-0.5088	1046.56	1117.72	1202.97	1278.45	1362.42	0.04	0.11	0.251062	0.36	0.454	85.04	103.64
Desmognathus apalachicolae	T	T	T	T	T	A	100	18.0304	18.9623	19.0815	19.4356	19.5732	1322.6	1479.69	1494	1533.5	1624.05	400.9	439.75	483.43	517.25	541.25	235	258.75	265.42	271.25	309	33.5664	33.979	34.0436	34.216	34.3484	1.4754	3.279	3.5358	4.211	4.6038	1374.29	1439.7	1448.13	1470.58	1480.8	-0.08	-0.02	0.0039	0.02	0.1105	78.346	82.0325
Desmognathus auriculatus	T	W	T	SA	T	W	510	14.8577	17.4356	18.4141	19.5376	20.6982	1151.9	1380.3	1346	1529.25	1626.55	337	409	461.125	524	560	192	222.25	255.014	280	327	31.9152	33.5175	33.6606	34.203	34.5222	-2.7668	0.861	2.77132	4.503	6.8862	1192.3	1316.19	1388.64	1469.12	1507.22	-0.15	-0.11	-0.0225294	0.0475	0.14	55.978	69.7725
Desmognathus brimleyorum	W	W	SA	SA	W	W	103	14.5336	15.0622	15.6588	16.2879	16.8434	1266.2	1383.55	1397	1452.5	1515.9	376	403.5	423.437	444	472.9	238.1	265	285.117	309	320.9	31.1548	31.994	32.7595	33.694	34.2316	-2.7584	-2.614	-2.15087	-2.05	-0.9928	1251.07	1296.91	1324.02	1359.71	1381.38	-0.118	-0.04	0.016699	0.08	0.13	42.802	44.5
Desmognathus carolinensis	T	T	T	T	T	A	222	8.83072	10.2873	11.3265	12.3994	13.5554	1146.5	1402	1328.5	1447.75	1971.15	326	350	385.577	397.75	526	236.05	270	309.41	324	454.9	23.6364	25.643	27.1515	28.883	30.387	-6.393	-5.636	-5.05177	-4.508	-3.5486	953.216	1054.27	1108.57	1175.92	1234.78	-0.0495	0.08	0.196171	0.3	0.4695	30.1335	37.815
Desmognathus conanti	W	W	SA	SA	W	W	704	12.8455	14.9585	16.2111	17.9817	19.2376	1256.3	1458.15	1451	1513.25	1658	371.15	419	436.541	451	524	248	270	287.024	301	333	29.4098	32.098	32.6353	33.797	34.2444	-4.8954	-2.979	-0.826371	1.388	4.2182	1178.22	1275.01	1326.55	1384.62	1456.62	-0.05	0.03	0.0765199	0.12	0.22	76.5165	102.228
Desmognathus folkertsi	W	W	W	W	W	W	14	11.1851	12.083	12.8637	13.5395	14.919	1514.5	1688.36	1670	1782	1854.4	444.4	469.25	483.071	505	516.1	333.2	351.75	373.714	396.25	416.75	26.6148	27.599	28.8154	29.926	31.124	-4.939	-4.427	-3.88114	-3.367	-1.942	1099.15	1147.67	1183.86	1216.29	1271.27	0.185	0.26	0.302857	0.365	0.407	86.9545	94.4425
Desmognathus fuscus	W	W	SA	SA	W	W	2772	5.30873	8.99983	11.0025	13.1391	16.2383	960	1149.55	1128	1216	1462.35	281	304	332.982	347	437	186	209	240.399	263	304	23.0689	25.907	28.1614	30.493	33.138	-16.0864	-10.214	-7.73741	-4.987	-1.0052	819.343	964.313	1074.84	1175.45	1302.13	-0.12	-0.06	0.0507323	0.15	0.29	19.87	25.3275
Desmognathus imitator	T	T	T	T	T	A	109	8.64933	9.49067	10.6475	11.6412	13.3656	1281.6	1604.98	1637	1742	1837.4	362	411	439.468	472	497.6	257.8	314	349.752	388	415	22.8912	24.264	26.1866	27.816	30.6336	-6.0144	-5.896	-5.43031	-5	-4.2024	956.18	1010.87	1087.52	1162.01	1236.2	0.05	0.21	0.307798	0.42	0.476	68.42	73.12
Desmognathus marmoratus	W	W	W	W	W	A	157	9.33623	10.4275	11.5213	12.5998	13.7784	1172.2	1548.91	1581	1765	1963.2	335	360	429.586	491	530	249.8	284	341.93	397	444.2	24.0864	26.032	27.3958	28.748	30.2896	-6.34	-5.708	-5.01671	-4.388	-3.2936	995.562	1064.74	1123.76	1192.85	1239.17	0.048	0.19	0.267707	0.35	0.47	31.2	37.79
Desmognathus monticola	T	W	T	SA	T	A	1165	9.00737	10.629	12.0612	13.1368	16.3418	1035	1375.35	1321	1534	1848	296	338	388.673	446	502.8	213.2	251	296.14	331	424.8	24.8152	26.552	28.4328	30	32.9592	-9.0216	-6.336	-5.08246	-4.236	-0.9096	981.684	1071.98	1146.54	1205.54	1347.93	-0.09	0.04	0.150936	0.27	0.4	26.292	33.44
Desmognathus ochrophaeus	T	T	T	T	T	A	1124	6.76313	7.93383	9.24136	10.3239	12.8382	899	1197.66	1140	1284	1802	270.15	301	343.577	365	494.55	162	203	251.644	282.25	408.55	23.1144	24.499	25.7292	26.626	29.529	-13.0554	-11.59	-9.09727	-6.327	-4.2886	873.351	929.885	1000.98	1060.98	1193.75	-0.11	0.04	0.146575	0.24	0.4	19.273	24.4275
Desmognathus ocoee	T	T	T	T	T	A	376	9.04783	10.4928	11.7257	12.812	14.8213	1313.5	1680.51	1711	1820	1976.5	365	435.75	463.141	497	530	276.5	332	372.726	410	455.25	23.724	25.787	27.5061	29.14	31.614	-5.929	-5.455	-4.66949	-4.15	-2.381	982.155	1069.74	1134.64	1198.08	1271.12	0.07	0.2275	0.309495	0.4	0.47	53.225	78.0525
Desmognathus orestes	T	S	T	S	T	A	206	8.90063	10.0047	10.7014	11.2277	13.0468	1117.5	1264.63	1277	1325	1369.75	317.25	340.25	352.49	365	378.5	237	261	275.112	288	301	23.904	25.658	26.7187	27.678	30.179	-6.721	-6.423	-5.87466	-5.53	-4.299	950.605	1025.33	1071.07	1113.2	1203.74	-0.01	0.09	0.183592	0.28	0.3575	29.315	32.13
Desmognathus organi	T	A	T	A	T	A	63	8.30052	9.22142	9.98661	10.4692	11.9588	1153.1	1317	1304	1363.5	1557.2	333.1	347	366.381	377	423.3	250.1	268.5	289.714	300	357	22.528	24.212	25.5306	26.732	28.5148	-6.7828	-6.548	-6.10406	-5.71	-4.788	911.271	970.275	1025.78	1072.48	1145.25	0.06	0.16	0.250635	0.335	0.42	28.29	30.255
Desmognathus planiceps	W	W	W	W	W	W	22	10.6394	11.043	11.741	12.46	13.4634	1085.1	1151.45	1160.5	1175.75	1205.1	299.05	307.25	315.955	324.5	333.7	227.1	236	242.455	249	255.9	26.5994	27.37	28.4107	29.292	30.8732	-6.4192	-6.086	-5.56055	-5.108	-4.3772	1074.86	1099.57	1130.09	1159.68	1199.06	-0.07	-0.0075	0.0259091	0.07	0.1095	31.9335	32.635
Desmognathus quadramaculatus	W	W	SA	SA	W	A	649	9.23313	10.5857	11.8024	12.8543	14.8863	1038.4	1457.78	1436	1676	1924	296	348	404.69	466	521	218	266	320.684	371	443.6	24.2328	26.26	27.8715	29.396	31.592	-6.7816	-5.876	-4.89141	-4.26	-2.1384	985.302	1073.21	1135.57	1196.44	1275.99	-0.09	0.08	0.202851	0.33	0.45	30.462	35.08
Desmognathus santeetlah	T	S	T	S	T	A	77	8.7277	9.41183	10.7626	11.8037	13.0359	1286.4	1629.16	1664	1772	1897.4	360.8	411	446.675	479	513.4	259.6	314	355.247	399	430.4	22.7856	24.316	26.2659	27.816	29.8528	-6.004	-5.808	-5.35657	-4.936	-4.5184	943.118	1008.65	1090.39	1163.55	1223.46	0.05	0.21	0.315455	0.43	0.5	68.392	72.84
Desmognathus welteri	T	T	T	T	T	T	53	9.9547	11.03	11.7712	12.406	13.4489	1124.6	1231.66	1223	1275	1313.8	319.6	344	351.415	359	370.8	243.2	263	269.302	279	286.8	25.5248	27.504	28.6002	30.036	30.584	-6.7736	-6.152	-5.78091	-5.704	-5.1872	1015.08	1081.76	1131.72	1183.24	1207.54	-0.034	0.04	0.0930189	0.14	0.21	40.538	73.29
Desmognathus wrighti	T	T	T	T	T	A	137	8.3277	9.23	10.3187	11.068	13.1415	1289.4	1639.56	1669	1774	1967.6	360	412	447.774	481	526.2	275	327	362.613	400	447.2	22.4976	23.916	25.6407	26.788	30.0736	-6.1536	-5.896	-5.52216	-5.208	-4.4016	928.048	987.58	1060.11	1116.37	1234.39	0.136	0.29	0.346642	0.43	0.492	28.652	69.15
Ensatina eschscholtzii	T	T	T	T	T	A	2770	8.19073	10.5668	12.6068	14.2477	17.8795	260.8	1053.52	1014.5	1365.75	2091	153	329	525.285	669	1007.55	3	10	43.7968	56	158.55	19.2378	21.744	25.186	28.152	32.6924	-5.9302	-2.652	-0.26758	2.409	6.3536	776.793	966.79	1130.48	1270.05	1519.66	-0.82	-0.5	-0.121361	0.2275	0.58	112.868	135.795
Eurycea aquatica	W	W	W	W	W	W	136	14.1246	15.2578	15.5972	16.1464	16.7745	1389.75	1450.16	1460.5	1485	1514.25	415	428	433.404	443	456.25	263.75	275.75	281.456	289	304	31.515	32.433	32.7283	33.218	33.737	-3.569	-2.73	-2.11262	-1.317	-0.635	1227.61	1303.04	1318.43	1343.41	1381.09	0.03	0.05	0.0823529	0.1025	0.16	121.65	128.547
Eurycea bislineata	W	W	SA	SA	W	A	2877	3.08893	6.07617	8.61505	11.1022	13.4711	926	1100.59	1088	1173	1304.2	275	295	318.578	335	376.2	171.8	198	227.048	254	287	21.324	23.844	26.1507	28.492	31.052	-19.2928	-14.888	-11.2334	-7.78	-4.6872	718.578	848.17	954.624	1062.75	1172.47	-0.1	-0.02	0.108443	0.22	0.36	17.332	22.54
Eurycea chamberlaini	W	W	SA	SA	W	W	113	15.0676	15.4115	16.7476	17.7957	18.5613	1141.2	1307.16	1331	1398	1567	328.2	346	399.602	439	464.2	236.6	243	259.044	265	309.4	32.2296	32.8	33.3432	33.968	34.212	-2.952	-2	-0.127703	1.224	2.6856	1238.89	1267.96	1330.57	1392.97	1459.36	-0.11	-0.08	-0.0270796	0.03	0.08	59.576	61
Eurycea chisholmensis	W	W	W	W	W	W	7	19.0178	19.1493	19.208	19.3012	19.4081	790.4	839.571	846	856.5	864.4	272.1	277.5	277.857	280	281	150	165	165.571	171	173.7	34.9332	35.234	35.3389	35.518	35.5708	2.204	2.278	2.40057	2.498	2.6564	1426.51	1432.4	1436.77	1441.11	1446.23	-0.441	-0.415	-0.414286	-0.405	-0.4	58.537	58.675
Eurycea cirrigera	W	W	W	W	W	A	2184	10.4269	12.4165	14.9813	17.1697	19.3764	1006	1284.43	1229.5	1448	1623	298	323	387.424	440	530	195	238	258.505	279	320	27.6366	29.776	31.6594	33.621	34.2434	-9.2594	-5.54	-2.534	0.207	4.2954	1040.39	1153.29	1255.37	1358.04	1462.38	-0.12	-0.07	0.00674908	0.07	0.17	23.889	39.3
Eurycea guttolineata	T	W	T	SA	T	W	788	12.2814	14.687	16.3169	18.3625	19.4473	1088.35	1388.57	1425	1514	1662.95	298.35	363	414.678	454.25	519	224.35	254	278.555	293	349.25	28.7908	31.876	32.6441	34.012	34.3546	-5.225	-3.017	-0.540871	2.294	4.3052	1144.53	1246.85	1324.53	1415.86	1472.37	-0.13	-0.06	0.028934	0.08	0.2365	34.3205	68.96
Eurycea junaluska	T	W	T	SA	T	W	11	11.1897	11.9292	12.3555	12.8528	13.3861	1379.5	1533.18	1569	1589.5	1677.5	385	407.5	431.091	449	469.5	281.5	307	320.818	333	356.5	26.93	28.194	28.7698	29.5	30.134	-5.43	-5.132	-4.82873	-4.43	-4.182	1122.91	1165.59	1184.8	1209.12	1225.74	0.135	0.175	0.224545	0.25	0.33	81.715	84.34
Eurycea latitans	W	W	W	W	W	W	13	18.4313	18.7005	18.7863	18.8495	19.2062	832	866.385	868	878	889.2	274.6	284	286.154	291	293	138.2	145	145.692	149	149.4	33.0128	33.416	33.8434	34.16	34.3688	2.4832	2.584	2.81108	2.872	3.532	1461.8	1471.8	1474.24	1477.94	1484	-0.458	-0.44	-0.442308	-0.44	-0.43	64.29	64.71
Eurycea longicauda	T	C	T	C	T	A	1660	8.46128	10.267	11.9399	13.5148	15.7504	959.95	1141.63	1106	1191	1492	282	307	338.487	358	441	178.95	199	230.008	256	300	25.1068	27.325	29.1993	31.266	33.2122	-11.0726	-9.137	-6.94939	-5.246	-2.0112	961.664	1034.03	1125.25	1198.15	1329.82	-0.14	-0.07	0.00374096	0.07	0.19	20.4895	24.6975
Eurycea lucifuga	C	C	C	C	C	C	718	11.1646	12.8869	13.7775	14.6958	15.5387	1014.55	1259.65	1205	1428.75	1515.3	295.85	344	373.181	419.75	443	177	216	249.116	281	305	28.3158	30.641	31.2928	32.308	33.0086	-7.987	-6.315	-4.89942	-3.312	-2.2268	1104.6	1176.41	1221.4	1272.65	1317.95	-0.14	-0.07	0.0151671	0.08	0.17	28.3825	37.8325
Eurycea multiplicata	W	W	SA	SA	W	W	161	14.0137	14.7495	15.3413	16.0082	16.6203	1107	1264.75	1254	1335	1487	353	369	395.323	416	460	179	193	239.702	269	316	31.16	32.172	32.7297	33.508	34.24	-5.04	-3.392	-2.86194	-2.156	-1.616	1225.96	1262.1	1295.91	1328.67	1373.12	-0.15	-0.09	-0.038323	0.01	0.11	37.82	41.19
Eurycea nana	W	W	W	W	W	W	10	19.0831	19.5702	19.6759	19.9285	20.0288	873.7	879.2	880	881	882	294.4	304	303.8	306.75	307.55	153	156	156	157	157.55	34.2768	35.05	35.2348	35.561	35.9564	3.1586	3.428	3.5284	3.66	3.887	1462.35	1479.14	1482.26	1489.83	1496.07	-0.441	-0.43	-0.424	-0.42	-0.41	80.532	81.23
Eurycea naufragia	W	W	W	W	W	W	13	18.9748	19.0018	19.068	19.0992	19.2562	766.8	829.385	842	848	851.4	258.2	276	274.231	279	280	129.8	160	156.538	164	165.8	34.3872	34.704	34.8335	34.968	35.3816	2.3168	2.524	2.56585	2.6	2.7816	1427.17	1431.25	1441.18	1438.26	1474.55	-0.476	-0.42	-0.428462	-0.42	-0.41	58.992	59.45
Eurycea neotenes	W	W	W	W	W	W	92	17.9379	18.1843	18.6977	19.0685	19.9209	651.1	770.38	749	857.5	882.45	221.1	243	259.457	284	299.9	85.55	102.5	122.12	146	158	33.0344	33.488	33.949	34.414	35.0794	1.6482	2.097	2.64065	3.106	3.7864	1452.88	1465.3	1478.24	1489.04	1512.9	-0.56	-0.52	-0.486522	-0.44	-0.41	63.7885	64.575
Eurycea pterophila	W	W	W	W	W	W	25	18.6013	18.8278	19.0489	19.2905	19.3721	845	866.16	868	873	886	283.4	289	293	298	302.6	145	151	153.68	157	158	33.7664	34.412	34.5058	34.728	34.9536	2.2864	2.404	2.844	3.244	3.3152	1445.78	1458.15	1462.43	1464.93	1476.91	-0.43	-0.42	-0.4144	-0.41	-0.4	63.036	63.44
Eurycea quadridigitata	W	W	SA	SA	W	W	749	16.0844	18.0427	18.7742	19.6415	20.8003	1146.8	1347.85	1308	1472	1625	334.4	393	453.846	519	562.6	191	213	246.12	276	325	32.9696	33.672	33.9238	34.256	34.6024	-1.2704	1.624	3.22564	4.672	7.2688	1269.67	1349.44	1408	1467.79	1510.81	-0.2	-0.12	-0.0556075	0.02	0.12	62.726	71.53
Eurycea rathbuni	W	W	W	W	W	W	11	19.2188	19.5201	19.6881	19.8753	19.9984	875	880.091	881	882	884	299.5	304.5	305.182	307	308	156	157	157.182	157.5	158.5	34.566	35.004	35.3527	35.81	35.982	3.232	3.456	3.49964	3.54	3.754	1458.61	1477.26	1480.99	1488.53	1497.69	-0.43	-0.425	-0.419091	-0.42	-0.4	79.955	81.23
Eurycea sosorum	W	W	W	W	W	W	11	19.1414	19.4342	19.7229	20.0097	20.1003	825.5	841.273	837	851	860.5	284	284	287.091	289	294	150	153	153.818	155	157	34.736	34.818	35.0655	35.274	35.466	2.76	3.23	3.64909	4.04	4.322	1441.49	1449.92	1452.88	1457.7	1462.21	-0.445	-0.44	-0.427273	-0.415	-0.41	77.935	78.745
Eurycea spelaea	C	C	C	SA	C	C	67	12.8363	13.4363	14.1659	14.9528	15.2083	1027.5	1122.52	1123	1155	1185.8	325.4	341.5	351.358	361	368	152.7	167.5	184.791	192.5	249.4	31.1464	31.684	32.2056	32.748	33.136	-7.4112	-5.984	-5.13576	-3.872	-3.56	1165.93	1213.23	1237.14	1261.89	1292.31	-0.14	-0.11	-0.0992537	-0.08	-0.07	30.945	35.805
Eurycea tonkawae	W	W	W	W	W	W	19	18.7144	19.0662	19.3717	19.6163	20.091	815.8	830.474	832	837.5	841.8	277	279	281.684	284	287.2	148.9	149.5	152.789	154.5	160.1	34.0492	34.212	34.5194	34.806	35.1416	2.4876	2.934	3.35305	3.84	4.2132	1429.29	1432.8	1442.19	1450.74	1459.56	-0.441	-0.435	-0.427368	-0.42	-0.419	59.793	60.36
Eurycea tridentifera	W	W	W	W	W	W	9	18.7564	18.8405	19.15	19.1943	20.0324	828.6	865.667	875	880	886.8	283	286	288.111	291	292.6	139.4	149	148.667	152	153	34.0272	34.076	34.3178	34.412	34.7992	2.5216	2.644	3.17422	3.06	4.6464	1464.23	1468.16	1471.82	1477.15	1478.56	-0.476	-0.44	-0.435556	-0.42	-0.414	64.542	64.96
Eurycea troglodytes	W	W	SA	SA	W	W	58	17.9253	18.0058	18.3517	18.5138	19.3529	633	700.448	715	731	741.65	215.1	234.75	240.69	250	252	83.85	92	99.6379	107	115.15	33.2302	33.557	33.8887	34.039	34.6612	1.3982	1.55	2.0871	2.379	3.3288	1457.53	1463.17	1481.56	1495.31	1523.75	-0.5815	-0.55	-0.526379	-0.5	-0.49	64.144	64.345
Eurycea tynerensis	W	W	W	W	W	W	110	13.2589	13.9544	14.5707	15.1587	15.8633	1114.6	1179.22	1163	1203.75	1262.1	351.45	360	367.318	375	387.55	177	185	209.491	231.75	259	30.4442	31.542	32.2307	32.922	33.6958	-5.741	-4.514	-3.98993	-3.434	-2.9662	1168.51	1219.08	1246.79	1271.52	1314.74	-0.13	-0.09	-0.0616364	-0.04	0.04	35.798	38.47
Eurycea wallacei	W	W	W	W	W	W	15	18.9667	19.1374	19.1708	19.2123	19.3398	1305.3	1440.27	1436	1444.5	1591.4	404.4	443.5	458.267	459	534.1	232.8	266.5	267.667	271	297.3	34.1052	34.164	34.2667	34.334	34.3912	3.0316	3.514	3.61387	3.698	4.1936	1423.92	1452.21	1462.62	1476.44	1479.01	-0.13	-0.03	-0.0233333	-0.02	0.083	80.523	81.45
Eurycea waterlooensis	W	W	W	W	W	W	4	19.7648	19.8661	19.9519	20.0383	20.1382	825.15	832.25	831	837.5	841.1	284.15	284.75	285	285.25	285.85	150	150	151.75	153.25	153.85	34.9108	35.05	35.125	35.231	35.2958	3.602	3.818	4.025	4.263	4.4046	1453.27	1455.26	1457.42	1459.85	1461.18	-0.44	-0.44	-0.4375	-0.4375	-0.4315	78.798	78.99
Eurycea wilderae	W	W	W	W	W	A	669	9.11987	10.3072	11.5219	12.6125	14.2691	1163.8	1511.19	1480	1706	1924	331	361	416.806	469	520.6	248.4	285	332.951	379	444	23.832	25.836	27.4619	29.184	31.4816	-6.4368	-5.74	-5.02523	-4.432	-2.9288	980.306	1059.2	1122.74	1192.64	1253.07	-0.01	0.14	0.243857	0.35	0.46	30.982	40.6
Gyrinophilus palleucus	W	W	W	W	W	W	21	13.7603	13.9113	14.2498	14.4097	15.0752	1210	1481.67	1521	1542	1560	337	434	427.857	447	449	252	296	298.667	311	315	30.564	30.876	31.3495	31.608	32.58	-3.98	-3.644	-3.38324	-3.268	-2.668	1190.44	1207.22	1234.21	1251.12	1301.01	0.06	0.1	0.158571	0.2	0.23	118.52	120.52
Gyrinophilus porphyriticus	W	W	SA	SA	W	A	1620	4.76046	7.8895	9.83534	11.6321	15.2734	960	1213.09	1146	1314.25	1734.25	281	308	349.246	368.25	478	185	211	253.99	279	395.05	22.44	24.504	26.675	28.611	32.2448	-16.36	-11.626	-8.73557	-5.652	-2.4276	810.226	935.195	1035.7	1132.16	1285.62	-0.1	0	0.126185	0.23	0.4	18.4295	23.23
Hemidactylium scutatum	T	F	T	F	T	F	1020	4.79908	7.43029	9.83439	11.7335	16.3176	814.9	1098.62	1088	1184.25	1440.05	266	288	322.801	337	438	141.95	191	223.305	258	299.05	22.3836	24.7	27.1024	29.137	33.0532	-17.0766	-12.274	-9.50599	-6.578	-1.0038	787.392	905.857	1006.15	1100.24	1347.47	-0.12	-0.03	0.0653431	0.16	0.25	16.979	21.9
Hydromantes brunus	S	S	S	S	S	S	17	12.939	14.0687	14.359	14.8835	15.5635	694	831	840	897	958.2	343.4	386	414.706	450	478.4	10.4	13	15.8824	17	24.6	29.0296	30.676	30.8678	31.584	31.9424	-2.8	-2.176	-2.06424	-1.788	-1.6592	1243.24	1320.47	1345.5	1390.7	1409.82	-0.51	-0.44	-0.381176	-0.32	-0.236	182.9	194.17
Hydromantes platycephalus	T	T	T	T	T	T	88	-0.963517	0.955625	4.13231	6.86613	12.8366	287.25	708.33	742	812.5	1080.95	139	267.75	332.727	378.75	523.05	20.35	34.75	47.0682	59.25	69.65	16.3846	18.317	21.3872	23.2	30.9494	-13.7142	-12.504	-10.2971	-8.701	-5.12	624.88	703.125	853.657	973.682	1285.46	-0.7595	-0.245	-0.11375	0.1425	0.22	89.5015	109.185
Hydromantes shastae	C	C	C	C	C	C	20	12.9095	13.4676	14.3768	15.2154	16.4131	1308.95	1476.85	1485.5	1538.5	1558.65	642.9	715.75	724.3	751.5	761.6	34	38.75	40.4	43	45	26.9992	27.515	28.7422	29.637	31.5512	-2.6562	-1.704	-1.005	-0.054	0.2476	1285.69	1301.53	1324.55	1348.07	1370.12	-0.0105	0.1	0.1235	0.16	0.1905	195.647	197.785
Ixalotriton parvus	A	A	A	A	A	A	3	20.4985	20.8801	23.1631	24.5431	27.0919	854.8	1052.33	889	1153	1364.2	421	437	575	654	811.6	17.2	26	40.6667	53.5	66.7	27.4244	28.178	30.6107	32.298	34.8404	13.1204	13.17	15.3213	16.428	18.9848	1456.06	1485.26	1591.13	1662.31	1774.76	-0.18	-0.18	-0.126667	-0.1	-0.036	118.056	123.72
Nototriton abscondens	T	A	T	A	T	A	9	14.9873	17.4072	19.294	20.423	24.6661	2416.4	3138.89	3254	3385	3706.8	1042	1096	1133.11	1185	1229	139.4	198	317.222	457	469.6	20.4104	23.052	24.9302	25.852	30.1088	9.2608	11.672	13.6493	14.92	19.5072	1134.45	1271.95	1352.5	1444.16	1542.09	0.318	0.45	0.523333	0.62	0.62	103.476	114.68
Nototriton barbouri	T	T	T	T	T	A	6	18.3455	18.7112	19.9259	20.3149	23.1531	1308.75	1417.67	1384	1406.5	1629.75	523.75	526.5	569.5	552.75	700	85	94.75	103	109.25	125.25	24.769	25.169	26.6387	27.193	30.664	11.695	12.033	13.0173	13.459	15.473	1320.1	1321.82	1428.47	1453.78	1685.29	-0.005	0.055	0.105	0.1475	0.22	124	124.79
Nototriton brodiei	T	T	T	T	T	A	4	22.0164	23.5548	24.4848	25.9727	26.1721	1573.15	2179.5	2209.5	2659.25	2743.85	627.15	675.75	829	979.25	1035.05	129	141	205.25	273.25	276.25	28.9832	30.74	31.1745	32.2205	32.5095	14.8704	16.08	17.3846	19.1716	19.2234	1408.55	1436.16	1501.31	1537.87	1634.09	-0.044	0.1	0.29	0.525	0.561	123.887	126.275
Nototriton limnospectator	T	T	T	T	T	A	4	16.4575	16.4687	18.6616	19.718	22.4571	1477	1684.25	1568	1715.25	2054.25	624.5	642.5	717.75	728.25	901.65	82.25	91.25	107.5	112.25	148.85	22.7152	22.744	25.341	26.475	30.015	10.0802	10.097	11.946	12.869	15.1082	1261.06	1268.97	1399.94	1465.74	1630.05	0.0485	0.1625	0.2125	0.265	0.373	103.853	111.185
Nototriton picadoi	A	A	A	A	A	A	11	14.6651	15.8577	17.7273	18.6763	21.6753	2324.5	3075.64	3067	3512	3626	995.5	1058.5	1133.27	1161.5	1348.5	145	208	295.273	378.5	460.5	20.188	21.542	23.4502	24.564	27.126	8.85	10.024	11.9564	12.796	16.37	1102.51	1205.88	1300.23	1396.33	1486.89	0.435	0.465	0.552727	0.61	0.685	100.495	104.875
Nototriton richardi	T	T	T	T	T	T	6	16.3654	17.6068	18.8161	19.3406	21.8097	2667	3133.5	3160.5	3352.25	3557.5	1082.5	1098	1121.5	1135.5	1173.25	179.25	215.25	315	423	469.75	21.987	23.369	24.5673	25.34	27.363	10.571	11.798	13.0713	13.574	16.528	1211.09	1283.8	1344.43	1389.57	1478.64	0.285	0.45	0.491667	0.61	0.62	109.85	114.7
Nototriton saslaya	T	T	T	T	A	A	3	20.0875	21.0834	22.2029	23.3851	24.2305	2229.5	2244.67	2252	2253.5	2254.7	918.3	931.5	944.667	959.5	968.7	184.2	185	187	188.5	190.5	24.9844	26.138	27.408	28.764	29.7112	14.8004	15.618	16.5867	17.582	18.3356	1339.05	1392.41	1446.29	1506.58	1544.56	0.319	0.355	0.393333	0.435	0.463	125.421	130.225
Nyctanolis pernix	T	T	T	T	T	A	7	19.1481	19.2959	19.8485	19.9937	21.3811	1997.5	3387.43	3392	4350.5	4639.5	928.5	1187.5	1510.71	1914.5	2060.2	134.1	165.5	293.857	404.5	435.8	26.3624	26.58	27.2411	27.454	28.9272	11.1548	11.326	11.8309	12.046	13.2088	1519.47	1558.61	1588.87	1601.02	1680.61	0.248	0.33	0.475714	0.655	0.667	138.274	142.165
Oedipina complex	F	F	F	F	F	A	15	21.5803	24.2688	25.1862	26.428	26.7628	2241.3	3151.13	2431	2920	7025.8	847.1	937.5	1129.53	1188.5	1938.7	47.8	77	324.667	276.5	1495.6	27.4136	29.214	30.0194	30.91	31.8372	16.7604	19.38	20.7246	22.246	22.7054	1314.01	1384.04	1455.61	1505.57	1672.27	0.298	0.39	0.512667	0.595	0.783	101.188	118.145
Oedipina cyclocauda	T	F	T	F	T	F	12	20.2024	23.0475	24.6093	26.338	27.0765	1203.5	2706.58	2723.5	3708	3812.6	492.55	832.5	985.333	1209.5	1353.7	65.9	152	285.167	397.25	470.4	25.8174	30.058	30.462	31.757	33.2148	14.065	16.045	18.7927	20.848	21.6932	1427.3	1491.9	1552.18	1604.96	1680.58	-0.179	0.0125	0.284167	0.5125	0.619	128.366	136.107
Oedipina elongata	T	F	T	F	T	F	11	22.1458	22.6021	23.4018	23.9608	25.2146	1246.5	1964.18	1891	2204.5	2721	574.5	740.5	850	956.5	1214	67.5	135.5	148.636	182	198.5	28.84	29.46	30.4705	31.352	32.71	14.544	15.514	15.9291	16.234	17.524	1428.95	1551.5	1589.1	1691.68	1725.22	-0.2	0.105	0.159091	0.32	0.43	122.995	137.95
Oedipina gephyra	T	T	T	T	T	T	3	18.6964	18.8067	18.9787	19.1337	19.2849	1346.4	1358.67	1359	1365.5	1370.7	508.9	512.5	517	521.5	525.1	104.1	104.5	105	105.5	105.9	25.2044	25.35	25.5133	25.686	25.8092	11.9988	12.074	12.2493	12.384	12.5568	1321.79	1328.26	1340.31	1350.39	1361.62	0.132	0.14	0.146667	0.155	0.159	124.632	125.12
Oedipina gracilis	T	A	T	A	T	A	5	21.2226	22.7335	24.3468	26.0353	26.1277	3239	3525.2	3562	3704	3716.8	1068.6	1127	1167.8	1250	1251.6	375.6	398	436.6	447	526.2	26.6368	28.496	29.8048	31.456	31.4912	15.9	17.372	19.1832	20.896	21.2064	1462.89	1503.95	1529.76	1564.98	1565.88	0.464	0.48	0.54	0.61	0.61	131.31	134.23
Oedipina grandis	T	T	T	T	T	T	3	15.1122	16.4752	17.3988	18.7125	19.1394	2804.8	2862.67	2884	2896	2905.6	1215.8	1223	1227.67	1234.5	1236.5	82.4	100	109	124.5	126.5	20.4024	22.092	23.2013	24.812	25.2984	9.8004	11.002	11.844	13.016	13.4256	1233.88	1294.96	1336.89	1396.03	1415.8	0.503	0.515	0.523333	0.535	0.539	105.206	110.99
Oedipina nica	T	T	T	T	T	T	5	19.1779	19.6403	19.8667	19.8263	20.8206	1746.4	1842.8	1869	1907	1910.2	699.8	719	737.4	764	765.6	123	135	142.6	152	153.6	23.9848	24.548	24.8656	24.956	26.012	13.9056	14.184	14.4384	14.408	15.2432	1362.34	1386.27	1401.31	1397.04	1456.39	0.254	0.27	0.304	0.34	0.356	127.398	129.51
Oedipina parvipes	F	F	F	F	F	A	21	22.8363	25.2975	25.5424	26.5373	26.9028	2138	3022.05	2693	3069	6211	874	982	1161.67	1199	2070	45	83	232.952	198	1101	28.048	29.848	30.5632	31.7417	32.02	18.08	20.0208	20.9763	22.516	22.9333	1315.29	1391.15	1506.61	1677.45	1759.75	0.3	0.46	0.519524	0.6	0.76	101.2	116.91
Oedipina poelzi	T	T	T	T	T	T	23	14.3642	16.3449	18.6278	20.1051	25.6203	2314.2	3066.09	3080	3395	3703.5	994.6	1075	1139.87	1209.5	1260.1	97.2	170.5	289.087	394.5	462	19.6748	22.054	24.2339	25.664	31.0608	8.6756	10.476	12.983	14.564	20.464	1098.01	1214.26	1321.97	1421.23	1562.63	0.45	0.485	0.547826	0.615	0.656	100.339	105.5
Oedipina pseudouniformis	T	T	T	T	T	T	21	14.3227	19.7137	21.5821	24.0087	26.279	2216	3033.67	3111	3417	3755	976	992	1077.33	1148	1263	45	153	308.81	398	531	19.972	25.488	27.2497	29.796	31.54	8.336	13.968	16.1078	18.688	21.48	1072.36	1406.66	1459.81	1575.88	1665.34	0.23	0.43	0.454762	0.51	0.59	97.31	125.02
Oedipina savagei	T	T	T	T	T	T	3	21.1756	21.2944	21.3486	21.45	21.4556	2967	3052.33	3048	3099.5	3140.7	1245.3	1262.5	1275.67	1293	1300.2	158.2	159	164.333	167.5	173.5	27.4632	27.604	27.6853	27.814	27.8412	15.4788	15.554	15.5893	15.654	15.6588	1524.07	1527.62	1532.45	1537.08	1541.1	0.542	0.55	0.553333	0.56	0.56	134.526	134.71
Oedipina taylori	T	F	T	F	T	F	4	22.0707	22.2278	23.0737	23.619	24.4974	1866	1936	1945.5	1979.5	1992.7	981.75	984.75	1026.25	1068.5	1069.7	15	15	16	16	18.4	27.7228	27.91	29.01	29.778	30.762	15.803	16.151	16.725	17.066	17.9732	1668.74	1681.71	1726.35	1770.6	1784.5	0.0575	0.0875	0.12	0.1625	0.1685	129.739	130.812
Oedipina tomasi	T	T	T	T	T	T	5	20.0877	20.604	23.3621	26.3375	26.3832	1720	1932.2	1759	1902	2426	657.6	660	717.2	677	869.8	138	142	178.2	199	254.2	26.8872	27.46	30.1856	32.7	33.2376	13.0704	13.496	16.1616	18.848	19.2096	1412.44	1442.79	1501.81	1590.48	1602.83	0.068	0.14	0.21	0.19	0.43	129.402	131.29
Oedipina uniformis	T	F	T	F	T	F	67	13.6216	17.5656	19.9019	22.5067	26.1218	2277	3003.88	3023	3414.5	3718.5	968.8	1070	1136.51	1197.5	1280	82.6	137.5	262.657	384.5	495.4	19.0276	23.51	25.6958	28.654	31.6776	7.8012	11.7	14.226	16.616	21.0272	1056.01	1292.22	1407.94	1550.55	1734.37	0.23	0.47	0.497015	0.59	0.63	96.799	112.055
Parvimolge townsendi	T	T	T	T	T	A	43	13.2783	17.9555	18.7402	20.6045	22.7695	1192.3	1649.79	1605	1744	2123.8	525.6	711.5	797.023	853.5	991.8	105.4	122.5	137.814	139.5	211.9	20.6364	25.618	27.0819	30.15	31.6016	4.5488	9.312	9.59544	10.768	13.0072	1289.39	1348.06	1415.23	1484.05	1634.94	0.102	0.22	0.271628	0.325	0.579	93.679	97.825
Phaeognathus hubrichti	T	T	T	T	T	T	18	17.9631	18.1446	18.1872	18.2872	18.3393	1447.75	1488.44	1487.5	1508.75	1532.9	444.85	449	452.722	455.75	461.45	264	270.75	279.444	287	290	33.6986	33.777	33.9542	34.06	34.375	1.6416	1.824	1.95756	2.084	2.1858	1437.98	1452.2	1457.43	1466.01	1470.37	-0.0015	0.01	0.0211111	0.0375	0.0415	105.436	106.065
Plethodon albagula	T	S	T	S	T	A	462	12.7341	14.0245	15.7697	18.0857	19.6675	730.1	1120.82	1152	1272.5	1480.95	249	293	352.478	393.75	456.9	108.05	157	211.639	263.75	315	30.9202	31.545	32.7014	33.808	35.0038	-7.4472	-4.563	-2.09139	1.921	3.5996	1181.08	1230.82	1318.6	1443.96	1482.17	-0.5	-0.41	-0.152338	-0.01	0.1	30.8615	38.5375
Plethodon amplus	S	S	S	S	S	S	42	11.4959	12.1915	12.5387	12.8858	13.0154	1218	1339.57	1345	1392	1478.55	331	348	360.881	372.75	395.8	264	287.5	301.881	320.25	340.95	27.1306	28.326	28.931	29.635	29.8372	-4.5612	-4.336	-4.08895	-3.9	-3.6474	1107.55	1158.06	1174.89	1195.67	1202.85	-0.05	0.0225	0.09	0.155	0.2495	38.204	39.955
Plethodon angusticlavius	T	C	T	C	T	C	149	13.273	13.7318	14.1349	14.601	15.1114	1114.2	1181.58	1180	1204	1249	342	358	364.839	375	386.6	185.4	195	217.49	236	257.8	30.4592	31.284	31.7601	32.332	32.888	-5.46	-4.892	-4.40408	-3.816	-3.2576	1162.7	1209.02	1232.19	1259.33	1313.18	-0.1	-0.08	-0.0489262	-0.02	0.04	36.19	37.36
Plethodon asupak	T	T	T	T	T	T	7	7.0217	7.75675	9.05374	10.5868	11.6137	745.4	1180.86	1137	1244.5	1807.8	385.5	472	587.286	604.5	901.1	40.3	50	57.1429	64.5	68.4	19.6192	20.876	22.4886	24.558	26.0068	-7.2816	-6.438	-5.16914	-5.014	-1.6044	933.578	963.405	1044.77	1111.92	1235.96	-0.421	-0.26	-0.0742857	0.015	0.365	141.763	147.58
Plethodon aureolus	T	T	T	T	T	T	35	10.3123	11.8798	12.6554	13.8991	14.1763	1385.9	1540.17	1529	1605.5	1754.4	389.7	416.5	434.314	455.5	483.1	284.7	303	322.886	338.5	377.7	25.4944	27.51	29.0106	30.966	31.5204	-5.5324	-4.904	-4.49691	-3.874	-3.6848	1055.39	1152.03	1190.41	1252.77	1268.63	0.107	0.14	0.228571	0.29	0.406	96.3	109.915
Plethodon caddoensis	T	F	T	F	T	A	71	14.5871	14.9701	15.2108	15.4558	15.7925	1386	1462.38	1466	1496	1521	430.5	442	453.437	467	475	285	299.5	307.507	319	323	31.178	31.87	32.3254	32.852	33.242	-2.742	-2.6	-2.53234	-2.466	-2.356	1256.75	1286.07	1306.22	1326.53	1341.02	0.02	0.06	0.0878873	0.115	0.15	43.285	44.465
Plethodon chattahoochee	T	S	T	S	T	A	104	11.4497	12.3085	13.3616	13.7299	18.7765	1444.45	1661.89	1663.5	1785	1912.1	433.3	457.5	477.269	499.25	521.85	257.3	330.75	361.49	402.25	431	26.8116	27.905	29.4201	30.667	33.9838	-4.7262	-4.379	-3.43519	-3.249	2.6292	1111.99	1155.75	1211.49	1240.63	1460.87	-0.03	0.22	0.265577	0.35	0.4	86.0665	88.23
Plethodon cheoah	T	F	T	F	T	F	12	9.90794	11.1699	11.4696	11.6675	12.9535	1496.5	1691.92	1693	1728.75	1885.7	417.35	458	468.25	480.25	512.4	311.85	355.75	364.583	375	416.3	24.7948	27.018	27.5053	27.802	30.0458	-5.6338	-5.443	-5.19867	-5.095	-4.617	1032.24	1123.38	1136.75	1155.83	1207.57	0.199	0.295	0.32	0.3475	0.4525	81.968	95.0925
Plethodon chlorobryonis	T	S	T	S	T	S	322	13.8157	15.1294	15.9789	16.9243	17.5563	1122.35	1279.61	1213	1335.25	1698.8	330.05	364	405.531	447	507.9	225	238	260.506	257	394.9	30.1308	32.101	32.6358	33.531	34.0318	-3.5158	-2.29286	-0.771988	0.468	2.13144	1096.82	1210.41	1251.2	1301.86	1365.13	-0.1395	-0.08	0.00248447	0.06	0.26	51.4635	56.8225
Plethodon cinereus	T	T	T	T	T	A	7358	4.48599	6.84825	9.06864	11.1564	13.6665	841	1074.9	1077	1158	1293	258	288	312.022	330	374	149	193	221.837	253	285	21.8358	24.184	26.3377	28.632	31.0613	-17.6807	-12.984	-10.3559	-7.3485	-4.27854	748.615	853.258	957.786	1060.05	1149.02	-0.11	-0.03	0.0833406	0.18	0.33	17.6585	22.65
Plethodon cylindraceus	T	S	T	S	T	S	984	9.45909	10.6481	12.2607	13.8019	15.3866	956.15	1150.91	1133	1233.25	1382.7	280	294	322.254	346	376	189	224.75	248.539	268	314	25.2052	26.996	29.1071	31.492	32.7228	-8.2714	-6.621	-5.28758	-3.867	-2.0224	1001.21	1073.71	1140.75	1208.52	1272.79	-0.14	-0.09	0.00703252	0.1	0.2685	26.08	29.8975
Plethodon dorsalis	T	F	T	F	T	F	258	11.2115	12.7296	13.5047	14.2595	15.4721	1078.75	1270.68	1245	1380.25	1521.15	326	346.25	373.12	395.5	446.15	184.85	244.25	258.155	279	308	28.9082	30.014	31.0199	31.943	33.096	-9.1262	-6.548	-5.47006	-4.125	-2.6244	1082.87	1150.56	1201.46	1252.86	1321.26	-0.08	-0.01	0.0370543	0.0775	0.1815	24.901	80.6825
Plethodon dunni	T	T	T	T	T	T	312	7.74329	9.51963	10.1929	11.1223	12.0343	1091.55	1889.53	1943.5	2179.75	2489.65	510.55	766.75	891.811	1024	1169.35	70.55	87	116.119	143	172.45	17.8388	19.339	20.6305	21.947	23.9272	-5.3774	-2.728	-1.12561	0.641	3.2492	772.181	837.383	898.847	960.64	1013.67	0.09	0.3675	0.473846	0.62	0.67	108.713	120.87
Plethodon electromorphus	T	F	T	F	T	F	140	9.66609	10.4844	10.8891	11.3617	12.1501	952	1046.66	1021.5	1115	1184.25	280	303	315.107	326.25	347	180.95	194	214.4	235.25	260.05	26.6074	27.647	28.2735	28.975	29.7704	-10.412	-9.018	-8.64046	-8.193	-7.2998	1011.68	1044.73	1083.12	1126.25	1151.3	-0.1005	-0.06	-0.0287857	-0.01	0.08	21.105	23.43
Plethodon elongatus	T	T	T	T	T	T	223	9.629	10.938	11.3486	11.9601	12.5406	1159.9	1642.8	1598	1993.5	2090.9	597.3	688	821.179	979	1032.8	37.1	43	56.6188	68.5	82	19.1112	20.774	22.7132	24.516	26.7336	-4.7528	-2.568	-0.407441	2.342	3.90767	855.51	930.505	1034.75	1131.05	1234.96	-0.06	0.125	0.303363	0.52	0.56	114.614	128.345
Plethodon fourchensis	T	T	T	T	T	T	41	14.4465	14.6337	14.9704	15.3075	15.5215	1261	1385.1	1403	1420	1435	394	422	429.854	439	448	247	276	280	290	297	30.976	31.428	31.9415	32.6	33.124	-2.788	-2.756	-2.64624	-2.616	-2.204	1246.58	1268.19	1292.69	1319.65	1347.36	-0.08	0	0.025122	0.06	0.09	42.62	43.27
Plethodon glutinosus	T	S	T	S	T	A	3062	7.95144	9.79167	12.1695	14.387	18.146	960	1203.88	1163	1338	1539.95	283	311	356.9	404	459	186	211	245.664	276	316	24.3884	26.586	29.0306	31.788	33.9038	-11.6076	-9.307	-6.13448	-3.375	2.099	932.242	1017.81	1133.41	1249.99	1394.16	-0.12	-0.03	0.0483508	0.12	0.25	20.081	25.59
Plethodon grobmani	T	T	T	T	T	T	373	16.5034	18.1177	18.8623	19.5292	20.8046	1274.6	1457.69	1451	1552	1628.2	406	443	483.324	529	563.4	192	251	263.971	287	313.4	33.144	33.588	33.8471	34.16	34.4437	-0.9088	1.832	3.32888	4.54	7.3024	1324.24	1376.19	1424.76	1471.27	1512.91	-0.144	-0.06	0.00514745	0.07	0.14	75.154	80.43
Plethodon hoffmani	T	F	T	F	T	F	283	8.68308	9.4125	10.1845	10.8964	12.1655	941.2	1034.15	1025	1071.5	1176.9	277	285	300.343	312	335.9	187.1	197	214.297	225	265.8	25.0044	26.264	27.2052	28.174	29.3188	-10.5624	-9.652	-8.60765	-7.878	-6.0472	966.352	1008.64	1054.37	1092.11	1171.63	-0.16	-0.09	-0.0121555	0.06	0.16	19.863	22.17
Plethodon hubrichti	T	F	T	F	T	A	37	10.2838	11.5487	12.1937	12.9767	13.2896	1029.4	1085.78	1070	1112	1185	292.8	298	302.568	305	318.4	219.8	229	234.622	240	257.6	26.2472	27.996	29.0532	30.292	30.8856	-6.0624	-5.496	-5.31676	-4.972	-4.8664	1045.66	1111.21	1141.4	1181.3	1191.66	-0.13	-0.11	-0.0435135	0	0.122	29.496	32.13
Plethodon idahoensis	T	F	T	F	T	A	43	4.44672	5.41008	6.27414	7.28767	7.91775	443.2	721.651	726	797.5	928.6	135	231.5	274.093	316	356.9	86	92.5	109.721	113.5	121.9	19.0808	20.42	21.1682	22.482	23.2144	-13.0236	-11.538	-10.8643	-10.038	-8.434	786.048	877.74	906.986	955.23	1007.24	-0.505	-0.32	-0.186744	-0.07	0.152	124.841	136.325
Plethodon jordani	T	F	T	F	T	A	200	8.72907	9.80167	10.9647	12.258	13.5748	1276.8	1585.32	1589.5	1734.5	1955	354.9	390.75	434.73	476.25	527.15	259.95	302.25	349.115	391	445.05	23.128	24.936	26.5907	28.351	30.802	-6.3374	-5.868	-5.2237	-4.77	-3.584	952.201	1018.91	1094.84	1175.19	1240.29	0.06	0.2075	0.3013	0.4	0.4705	30.7555	68.385
Plethodon kentucki	T	F	T	F	T	F	52	10.2943	11.444	11.7472	12.2491	12.6118	1076.5	1186.4	1176.5	1251.75	1293.4	318	333	342.385	357.75	365	232.55	249.75	259.788	272.5	284.45	26.2608	28.107	28.7518	29.733	30.2254	-7.0838	-6.212	-6.07085	-5.752	-5.5282	1038.07	1114.1	1137.29	1175.42	1198.67	-0.0645	-0.02	0.0488462	0.11	0.2045	31.0985	52.6275
Plethodon kiamichi	T	T	T	T	T	T	41	14.464	14.7695	15.2951	15.5895	16.1795	1212	1321.44	1314	1370	1407	383	409	415.78	429	435	214	237	251.512	269	281	30.92	31.504	32.1548	32.68	33.62	-2.676	-2.492	-2.22439	-2.124	-1.936	1239.96	1268	1300.39	1327.48	1367.19	-0.12	-0.04	-0.00414634	0.06	0.07	42.05	43.24
Plethodon kisatchie	T	T	T	T	T	T	11	15.7992	18.323	18.0052	18.5122	18.7513	1370.5	1448.82	1464	1496.5	1521.5	391.5	410	421.909	433.5	440	272	285.5	292	301	313	32.586	33.928	33.8665	34.22	34.392	-1.86	1.762	1.44582	2.3	2.728	1315.5	1411.55	1407.2	1433.61	1441.92	-0.03	-0.025	0.01	0.02	0.065	89.35	138.21
Plethodon larselli	T	T	T	T	T	T	26	6.09525	7.937	8.63877	9.61275	10.7247	1272.25	1872.5	1842.5	2217.75	2464.25	632.25	757.5	876.846	1024.25	1139.5	76	108.75	131.962	158.25	179	17.938	19.84	20.7554	22.268	22.675	-7.166	-6.098	-5.11077	-4.024	-3.111	764.73	822.54	867.504	921.782	947.533	0.3525	0.4875	0.563462	0.6575	0.6875	126.15	132.695
Plethodon meridianus	T	F	T	F	T	F	14	12.5992	13.2564	13.6882	14.1542	14.669	1254.15	1309.43	1306	1343.75	1377.15	337.65	339.5	350.714	357.5	368.7	285.9	293.75	302.5	313.25	318.7	28.3518	29.305	30.39	31.523	32.1084	-3.5862	-3.396	-3.304	-3.205	-3	1153.96	1193.5	1226.95	1265.6	1276.65	0	0.0125	0.0785714	0.1325	0.1935	39.605	40.935
Plethodon metcalfi	T	T	T	T	T	A	236	9.02446	10.477	11.5474	12.5712	14.7669	1348.75	1715.47	1740.5	1871	1992.75	371	426.75	462.064	497.25	532.75	290.5	361	393.246	438.25	462	23.724	25.826	27.2273	28.82	30.85	-6.013	-5.534	-4.69886	-4.261	-2.264	979.127	1066.42	1123.43	1183.97	1273.28	0.14	0.2675	0.335508	0.42	0.47	38.705	73.0125
Plethodon mississippi	T	S	T	S	T	S	300	15.3422	16.2311	17.3654	18.619	19.4521	1368.95	1500.87	1483	1569.5	1647.05	414	434	442.487	452	478	258	270	289.683	316	333	32.6156	33.304	33.6585	34.076	34.3406	-2.9624	-1.776	0.419077	2.554	4.4048	1268.95	1333.64	1377.21	1422.95	1465.45	0	0.04	0.0673333	0.09	0.14	101.915	107.785
Plethodon montanus	T	T	T	T	T	A	275	8.962	9.91708	10.5704	11.1612	12.5252	1015.1	1269.16	1281	1330	1472.8	293.7	342.5	354.505	367	405.6	215.3	261	276.753	290	332	23.8692	25.43	26.4439	27.358	29.2884	-6.9372	-6.462	-5.91855	-5.468	-4.4716	952.84	1021.61	1065.67	1107.47	1178.14	-0.09	0.11	0.179527	0.27	0.37	29.384	32.235
Plethodon neomexicanus	T	F	T	F	T	F	43	3.63962	4.50033	5.95863	6.7115	10.1212	362.5	597.256	624	660	753.3	166.5	226	237.07	259	274.9	53.1	93.5	98.2093	110	117.9	20.142	21.436	23.361	24.472	29.5876	-15.0664	-14.05	-12.8538	-11.6	-9.5808	901.009	977.56	1027.36	1068.82	1176.83	-0.717	-0.52	-0.433256	-0.35	-0.204	34.635	112.11
Plethodon nettingi	T	F	T	F	T	A	39	7.12778	7.56808	8.12606	8.52075	9.37305	1071.4	1230.62	1241	1301	1343.3	303.6	344.5	350.667	369	377	225.4	263	272.436	297.5	310.1	22.5264	23.144	23.9453	24.704	25.8164	-9.944	-9.802	-9.43641	-9.248	-8.3556	892.559	913.215	945.902	968.03	1027.25	0.113	0.24	0.272051	0.35	0.371	21.997	23.12
Plethodon ocmulgee	T	T	T	T	T	T	19	17.4381	18.2893	18.5436	18.8681	19.2894	1150.7	1205.16	1202	1220	1283.9	344.1	369	399.263	431	486.9	201	204.5	210.737	215.5	226.2	34.136	34.252	34.3646	34.462	34.6168	0.2868	1.55	2.27474	3.038	3.5704	1398.19	1410.57	1433.85	1456.95	1475.71	-0.21	-0.18	-0.159474	-0.135	-0.109	73.986	74.89
Plethodon ouachitae	T	F	T	F	T	A	79	14.3609	14.7582	15.1588	15.4849	16.1238	1253.4	1346.03	1350	1404.5	1443	395.8	407	419.127	433	439.2	222.8	247.5	262.911	281.5	293.3	30.92	31.486	32.085	32.45	33.7356	-2.7304	-2.634	-2.44334	-2.218	-2.102	1236.53	1268.69	1300.18	1330.17	1369.79	-0.131	-0.06	-0.00873418	0.055	0.091	42.041	43.38
Plethodon petraeus	T	S	T	S	T	S	26	14.107	14.7242	14.7496	14.9094	15.077	1438	1467.08	1462	1471.5	1519	430	432	435.346	436	448.75	295.5	300	302.615	304.75	313.25	30.725	31.924	31.9742	32.326	32.484	-3.23	-3.121	-3.05554	-3.002	-2.899	1240.21	1277.85	1282.55	1292.22	1305.75	0.0725	0.0825	0.101923	0.11	0.165	122.408	125.607
Plethodon punctatus	T	A	T	A	T	A	35	8.48437	8.93758	9.48881	9.85767	10.7326	948.6	1036.29	1041	1074	1117.3	277.5	287.5	293.257	300	308.2	185	197	209.857	222	234	24.1552	24.848	25.7237	26.492	27.7252	-8.5672	-8.366	-8.04469	-7.874	-7.2712	960.952	990.07	1024.28	1055.67	1109.43	-0.139	-0.02	0.0351429	0.1	0.166	24.654	25.62
Plethodon richmondi	T	F	T	F	T	F	368	9.37011	10.2617	11.0316	11.8971	12.6607	996	1140.53	1127.5	1211.75	1332.65	298	317	331.372	347	366	192.35	224	243.712	265.25	288	25.0734	26.499	27.8554	29.338	30.2892	-9.5022	-7.703	-7.00462	-6.15	-5.5134	979.609	1042.76	1089.76	1139.15	1192.55	-0.09	-0.04	0.0492391	0.13	0.29	22.8375	28.31
Plethodon savannah	T	T	T	T	T	T	32	13.7196	16.6427	17.2484	18.4802	19.192	1165.65	1258.06	1232.5	1279.25	1485.5	336.55	359.5	397.531	442.75	471.35	208	214.75	239.719	261	317.55	30.804	33.13	33.471	34.251	34.4172	-3.9014	-0.518	0.652	2.717	3.996	1227.3	1315.69	1359.23	1413.24	1448.35	-0.1945	-0.16	-0.0778125	-0.0275	0.132	71.6345	73.21
Plethodon sequoyah	T	T	T	T	T	T	23	15.2265	15.9193	16.0814	16.3811	16.6531	1189.2	1281.52	1297	1311	1329	377.1	403	407.043	417	422.7	205.4	249.5	251.217	265	267.8	32.3324	32.908	33.4591	34.094	34.3616	-3.166	-2.192	-2.11478	-1.902	-1.35	1279.99	1334.76	1348.96	1375.44	1382.39	-0.09	-0.075	-0.0521739	-0.04	0.008	41.998	46.945
Plethodon serratus	T	T	T	T	T	A	497	9.9314	11.7045	13.6837	15.5413	16.4954	1117.6	1450.94	1426	1543	1834.2	331.4	399	423.819	452	501	210.8	265	303.298	329	411.4	24.8792	27.508	30.2314	32.388	33.78	-7.0088	-5.392	-3.63182	-2.432	-0.4256	1038.42	1150.35	1227.96	1304.29	1376.09	-0.12	-0.01	0.124105	0.24	0.43	33.6	45.58
Plethodon shenandoah	T	T	T	T	T	A	99	9.08963	9.97317	10.8904	11.7985	12.6442	934.9	1069.02	1071	1127	1203.1	274.9	291	304.798	314.5	342.1	184.9	200	216.313	231	242.1	24.9236	26.282	27.7525	29.124	30.4316	-8.2808	-7.446	-7.01083	-6.388	-5.9188	962.846	1022.96	1070.92	1123.66	1167.36	-0.19	-0.1	-0.00727273	0.075	0.181	25.075	27.03
Plethodon shermani	T	T	T	T	T	A	79	9.78373	10.7138	11.25	11.7727	12.915	1610.4	1801.59	1806	1894.5	2014.5	453.4	478	497.582	519.5	546.1	345.2	370	396.595	420	453	24.5308	26.04	26.9493	27.896	29.7292	-5.6476	-5.388	-5.11428	-4.814	-4.4156	1017.09	1086.23	1118.5	1159.77	1233.67	0.236	0.325	0.370886	0.42	0.48	84.861	101.555
Plethodon stormi	T	T	T	T	T	T	16	6.68996	8.98167	9.5498	10.8834	11.2349	733.75	976.75	937	1075.75	1342.5	374.25	431.75	489.875	542	648.5	41.5	43.5	52.625	57	71.5	18.387	20.958	22.966	24.968	26.569	-6.513	-5.687	-4.254	-2.932	-1.9	910.58	1045.91	1097.52	1186.18	1238.06	-0.435	-0.37	-0.24875	-0.205	0.0925	144.018	164.193
Plethodon teyahalee	T	S	T	S	T	A	415	9.46702	10.7008	11.5418	12.2235	14.3109	1306.2	1632.71	1641	1767	1953.4	364	415.5	447.942	480.5	526	275	320	360.694	399.5	452.3	24.2352	26.064	27.3986	28.546	31.4608	-5.888	-5.542	-4.94801	-4.732	-3.028	1007.76	1083.86	1136.08	1184.53	1269.05	0.07	0.2	0.286458	0.38	0.46	52.301	75.745
Plethodon vandykei	T	T	T	T	T	T	57	4.4121	7.19167	8.22446	9.69167	10.4149	959.4	2333.77	2449	2687	3148.8	416.8	962	1056.21	1225	1398.4	97.2	163	181.316	205	236.6	16.1272	18.36	19.261	20.3	21.4214	-8.572	-4.312	-3.40734	-1.724	0.3624	638.622	739.61	783.047	837.06	912.134	0.074	0.61	0.616316	0.73	0.772	104.826	115.47
Plethodon variolatus	T	F	T	F	T	F	71	17.947	18.1021	18.3581	18.5137	19.1303	1216.5	1276.14	1285	1296	1322.5	415	457	456.296	468	473	208	216.5	227.775	237	251	33.638	33.872	34.0065	34.144	34.402	1.608	2.558	2.87511	3.31	4.156	1241.45	1303.76	1332.82	1370.7	1416.35	-0.145	-0.08	-0.0494366	-0.01	0.02	67.62	69.61
Plethodon vehiculum	T	T	T	T	T	T	648	6.2809	8.73871	9.3772	10.3862	11.425	1039.7	1953.33	1895.5	2362.25	3144.25	468.45	660	888.262	1097.25	1363.3	75	103.5	152.974	194	244	17.1885	18.8455	19.9151	20.842	22.9998	-5.1914	-3.111	-1.88182	-0.547	1.83681	646.003	737.947	808.44	876.798	987.246	0.1435	0.38	0.506744	0.66	0.76	97.1965	114.643
Plethodon ventralis	T	T	T	T	T	T	142	12.6389	13.981	14.7561	15.5655	16.8412	1188.65	1423.39	1458.5	1483.75	1532.95	333.05	417.25	416.387	439	450.95	242.05	275.25	282.866	297	310.95	29.4242	31.242	31.8635	32.888	33.6908	-4.8996	-3.717	-2.90496	-2.255	-0.6502	1183.48	1222.69	1275.41	1321.38	1362.97	-0.0285	0.06	0.0927465	0.12	0.1995	76.685	119.53
Plethodon virginia	T	F	T	F	T	F	29	8.60097	9.1515	9.76165	10.2722	11.0067	922.6	998.069	999	1045	1099.4	273.4	282	288.759	294	305.8	179.4	185	198.207	212	225	24.3192	25.124	26.2251	27.064	28.5344	-8.6296	-8.392	-8.09531	-7.868	-7.3472	967.222	1003.51	1042.53	1082.48	1130.84	-0.176	-0.11	-0.0196552	0.07	0.152	24.87	25.77
Plethodon websteri	T	F	T	F	T	F	130	15.4603	16.0343	16.5719	16.9833	17.8653	1247	1430.18	1442	1468.75	1495.05	384.45	429	433.708	445.75	457.1	234.45	270	273.769	280	286.55	31.945	32.821	33.2253	33.698	34.0906	-2.07	-1.223	-0.631723	-0.178	1.1726	1294.46	1335.13	1355.44	1375.41	1409.31	-0.13	0.03	0.0408462	0.07	0.1	99.636	128.683
Plethodon wehrlei	T	F	T	F	T	A	247	6.86735	7.89	9.35815	10.9727	11.9318	964.8	1120.29	1129	1164.5	1322.4	285	310	326.85	340	370.7	180	215	236.178	253	302	23.16	24.1	26.0471	28.214	29.3076	-12.7892	-10.612	-9.30076	-7.918	-6.1436	911.681	941.875	1022.35	1114.48	1159.17	-0.12	-0.01	0.0937247	0.19	0.327	18.545	23.36
Plethodon welleri	T	T	T	T	T	A	60	8.71431	9.75108	10.5142	11.2958	11.9966	1133.65	1250.63	1261	1300.5	1358.6	330	345	352.983	363	377.1	245.9	257.75	271.1	284	299.05	23.7284	25.306	26.4443	27.546	29.1902	-6.8556	-6.437	-5.99013	-5.488	-5.0658	939.136	1010.82	1061.93	1109.96	1164.88	-0.0205	0.0975	0.183167	0.27	0.3505	28.239	32.2425
Plethodon yonahlossee	T	T	T	T	T	T	250	9.14163	10.1083	10.9775	11.816	12.9241	1135.45	1286.14	1290.5	1336	1436.3	328	346	356.236	367	388.1	244.35	266	281.46	292	329.1	24.0624	25.837	26.9858	28.212	29.7008	-6.6194	-6.336	-5.53931	-4.754	-3.8482	969.077	1034.3	1087.29	1143.38	1201.21	-0.0155	0.0925	0.17212	0.26	0.35	29.899	32.57
Pseudoeurycea altamontana	T	T	T	T	T	T	15	10.2243	11.6981	12.4518	13.1582	15.0882	991.4	1142.47	1146	1241	1251.3	550	628.5	656.067	709.5	744.3	32.2	36.5	39.6667	44.5	46.3	19.0692	20.314	21.2384	22.224	23.268	0.0864	1.39	2.4496	3.408	5.7976	1198.6	1274.55	1338.51	1359.79	1526.75	-0.262	-0.125	-0.084	0.01	0.055	85.277	89.605
Pseudoeurycea aurantia	T	T	T	T	T	T	3	11.1431	11.5107	12.2423	12.8378	13.5318	1121.7	1220.33	1254	1277	1295.4	611.9	639.5	659.667	687	697.4	43.6	50	53.6667	59.5	60.7	18.3744	18.864	19.876	20.688	21.6576	4.3032	4.492	4.88133	5.194	5.5668	1313.54	1324.55	1346.3	1364.05	1384.63	0.003	0.095	0.156667	0.245	0.273	106.353	107.205
Pseudoeurycea cochranae	T	T	T	T	T	T	52	13.7322	15.162	17.3554	18.0634	24.6622	653.6	982.385	906.5	1016.25	1736.7	364.4	442.75	544.962	582	966.6	12.55	19.75	29.9808	28.25	67.9	21.0448	22.833	25.0457	25.815	32.1594	6.4124	7.083	9.22769	9.903	16.6562	1361.31	1435.65	1550.93	1598.36	1891.15	-0.597	-0.44	-0.303846	-0.2175	0.0525	101.475	109.37
Pseudoeurycea firscheini	A	A	A	A	A	A	7	12.04	12.7302	15.4458	17.624	20.5196	567.8	1275.14	782	1951.5	2391.6	279	317.5	603.429	930	1087.5	34.4	42.5	83.4286	128.5	156.4	20.624	21.192	23.5051	25.864	27.2664	3.3888	4.206	7.12971	10.018	13.3416	1284.51	1366.52	1431.83	1500.6	1533.41	-0.621	-0.58	-0.172857	0.29	0.547	96.331	98.635
Pseudoeurycea gadovii	T	T	T	T	T	T	41	6.96017	9.13783	11.3756	13.4157	17.572	612	1078.56	1048	1366	1615	282	389	551.244	671	907	27	43	66.122	89	104	13.772	16.356	19.4226	22.696	26.452	-0.944	1.128	2.28176	2.704	8.472	1011.63	1201.26	1295.78	1451.61	1510.28	-0.64	-0.45	-0.105366	0.26	0.43	73.24	83.9
Pseudoeurycea juarezi	T	T	T	T	T	T	43	11.6592	13.2693	17.0025	20.8681	24.8455	1043.2	1795.14	1440	2442	3012.4	548.2	623	926.349	1275.5	1571.4	32.6	54	99.7442	139	206.8	18.4672	20.086	24.7037	30.678	33.4632	4.9264	6.344	9.28605	11.058	15.5068	1220.83	1296.64	1398.06	1497.65	1603.29	-0.227	0.07	0.202326	0.375	0.59	99.453	105.455
Pseudoeurycea leprosa	T	T	T	T	T	A	216	7.95996	10.4997	12.6734	13.9346	20.6668	604.75	1080.49	1054	1229.75	1594.75	303.75	465.75	574.435	675	827.5	24	36	57.5185	68.5	120.5	15.728	18.725	21.2747	22.997	29.691	-0.99	1.038	2.956	3.894	10.412	1071.2	1232.57	1336.96	1448.29	1595.28	-0.6125	-0.37	-0.169722	0	0.38	75.2375	87.095
Pseudoeurycea longicauda	T	T	T	T	T	T	17	10.5841	11.6558	13.0464	13.0267	18.3581	839.2	977.824	965	1051	1112.4	490	551	566.882	601	625	30.2	36	40.1176	46	50.6	18.8712	20.272	21.8191	22.788	26.9152	0.8856	1.56	3.41412	3.776	9.88	1210.9	1297.08	1382.15	1397.46	1579.37	-0.418	-0.34	-0.271765	-0.21	-0.124	105.808	118.09
Pseudoeurycea melanomolga	T	T	T	T	T	T	16	9.61363	10.5655	12.3433	13.5193	18.6265	628	1179.38	1210	1392	1710	302.25	428	596.875	764.5	838.75	39	75.5	87.125	97.75	151	16.534	17.961	20.1457	21.828	26.279	1.604	2.191	3.54625	3.277	10.037	1152.65	1196.68	1279.15	1348.06	1432.49	-0.595	-0.3125	-0.063125	0.16	0.2925	85.235	87.72
Pseudoeurycea mixcoatl	T	T	T	T	T	T	3	15.9977	16.6226	17.2236	17.9146	18.3233	1323.7	1372	1366	1398.5	1424.5	775.2	784	799.333	812.5	826.5	32.6	35	37.6667	40.5	42.5	23.094	23.774	24.3973	25.134	25.542	7.852	8.38	9.064	9.736	10.2928	1239.63	1269.82	1303.78	1339.63	1365.29	0.089	0.125	0.176667	0.225	0.269	117.426	120.41
Pseudoeurycea orchileucos	T	F	T	F	T	F	4	20.6778	21.9011	22.3732	23.0253	23.8164	739.45	1814	1815	2863.75	2887.15	401.5	419.5	933	1442.5	1470.1	17	17	108.25	196.75	203.35	29.249	31.157	31.395	32.23	32.7052	11.715	11.823	12.722	13.135	14.4094	1496.06	1549.84	1706.01	1884.44	1884.76	-0.587	-0.575	-0.055	0.425	0.533	119.301	128.985
Pseudoeurycea orchimelas	T	T	T	T	T	T	10	21.175	22.6995	23.9273	25.2594	25.4671	1937.7	2281.5	2261	2441.25	2663.6	895.4	956	1067.3	1147.75	1254.1	96.1	114	126.6	136.25	160.55	28.0742	30.025	31.43	32.9557	33.3098	13.8124	14.869	15.8511	16.911	17.0919	1303.21	1380.89	1437.45	1501.75	1511.91	0.3645	0.42	0.477	0.5475	0.5775	128.074	134.665
Pseudoeurycea papenfussi	S	S	S	S	S	S	8	12.158	14.4617	16.3831	18.4765	19.7181	1299.8	1929.38	1678	2533	2845.65	663.65	704	992.625	1293	1441.2	58	63.25	105.625	147.75	177.1	18.7756	21.506	24.0665	26.105	28.5598	6.076	7.824	8.645	10.332	10.7608	1263.81	1290.52	1389.49	1449.42	1507.25	-0.2725	0.0925	0.15625	0.2925	0.4145	102.672	104.882
Pseudoeurycea rex	T	T	T	T	T	A	47	9.52015	11.3998	13.2776	14.6438	19.5538	1387.4	1669.74	1511	1644	2789.9	659.9	679	777.532	769.5	1205.9	22	28	52.2979	64.5	107	16.9232	18.462	20.5083	21.736	26.2228	0.6308	3.356	5.39226	6.846	12.502	1060.04	1151.85	1249.85	1318.61	1575.89	-0.113	0.055	0.175957	0.305	0.482	79.736	85.57
Pseudoeurycea robertsi	T	T	T	T	T	T	29	8.81847	10.1328	11.1922	11.8713	13.1647	961.8	1154.41	1158	1243	1298	546.2	599	650.586	693	723.2	36	42	47.2414	51	62.4	17.7288	19.22	20.409	21.072	22.7016	-1.5704	-0.148	0.970621	2.084	3.1984	1074.45	1167.61	1240.34	1313.82	1374.79	-0.302	-0.17	-0.104483	-0.03	0.064	73.332	86.82
Pseudoeurycea ruficauda	A	A	A	A	A	A	3	13.7802	14.1046	14.7856	15.3287	15.9837	1333.1	1425.33	1343	1472	1575.2	735.2	736	780.667	803.5	856.7	53.6	56	60.6667	64.5	68.9	21.65	22.314	23.4213	24.39	25.3868	6.1436	6.158	6.34267	6.444	6.6584	1400.62	1409.1	1415.33	1423.75	1426.98	-0.043	-0.015	0.02	0.055	0.083	131.199	131.915
Pseudoeurycea saltator	A	A	A	A	A	A	16	12.9072	17.7323	20.615	24.8764	25.4902	914	1888.31	1424	2820.5	2994.25	476.5	631.25	979	1421.25	1526.5	31.25	49	109.125	182.75	209.25	20.196	25.141	28.5593	33.222	33.543	5.918	10.166	12.5745	15.937	17.655	1290.18	1409.55	1491.3	1586.76	1621.37	-0.4475	-0.305	0.095	0.4275	0.5775	104.595	112.983
Pseudoeurycea smithi	T	T	T	T	T	A	42	11.5159	12.5926	15.1737	16.7088	21.0404	647.15	1096	925	1204.75	2310.3	344.35	425.75	574.333	622	1234.2	14.1	22	44.881	53.75	121.15	18.2276	19.906	22.7829	24.414	30.4128	4.5996	5.964	7.45343	8.897	10.9372	1255.71	1313.43	1423.14	1548.82	1700.95	-0.5995	-0.4325	-0.109762	0.1975	0.3685	102.338	106.278
Pseudoeurycea unguidentis	A	A	A	A	A	A	13	12.1768	12.9655	15.7714	18.8775	22.7419	714.2	1099.92	875	1132	2018.6	384.8	436	577	588	1054.6	17.8	26	47	53	119	19.2096	20.232	23.4935	27.42	31.484	5.4904	6.148	7.96308	9.264	12.9184	1276.37	1352.17	1445.02	1537.39	1698.62	-0.578	-0.41	-0.141538	-0.1	0.516	103.806	111.04
Pseudoeurycea werleri	T	T	T	T	T	T	18	18.8963	21.4942	22.3363	24.3846	25.2683	1462.1	2226.22	2306	2530.25	2821.65	742.35	902.5	1045.61	1171	1340.65	67.55	100	127.944	154.25	183.2	25.6478	28.631	29.8468	32.328	33.0617	11.5182	13.712	14.388	16.175	16.8707	1275	1309.68	1394.3	1482.47	1511.29	0.272	0.3825	0.455	0.54	0.566	121.502	131.305
Pseudotriton montanus	T	F	T	F	T	F	375	11.3793	13.7018	16.0361	18.8539	19.982	1053.9	1269.24	1203	1395	1611	299	326	400.901	477.5	543.6	200.4	234	251.381	264	312	28.8704	31.292	32.3402	33.8147	34.2812	-7.7692	-4.33938	-0.842392	3.146	5.85992	1101.32	1185.4	1286.57	1385.25	1476.54	-0.13	-0.09	-0.0266933	0.02	0.133	28.775	54.58
Pseudotriton ruber	T	W	T	SA	T	A	2402	8.79868	10.6516	12.8952	14.9524	19.0595	977	1268.85	1195	1446	1699.8	284	311	368.902	433	519	192	225	264.271	289	380	25.2608	27.449	29.648	32.044	34.012	-10.5554	-7.752	-4.92105	-2.666	3.7832	964.182	1047.3	1161.75	1271.1	1407.77	-0.13	-0.04	0.0624646	0.13	0.33	21.2705	28.32
Stereochilus marginatus	W	W	W	W	W	W	72	15.4362	16.6933	17.3397	18.0699	19.6879	1185.1	1295.71	1302.5	1358	1405	367.55	413.5	448.264	482	524.25	205	222.75	238.903	252	269.45	32.3364	33.1499	33.4842	33.917	34.432	-1.6978	0.122	1.25546	2.727	4.4192	1208.39	1260.76	1313.33	1341.31	1505.56	-0.1445	-0.1	-0.0184722	0.06	0.09	58.498	63.7725
Thorius arboreus	A	A	A	A	A	A	14	14.0867	16.5568	19.2559	22.7777	24.1614	1663.8	2558.86	2758	2852.25	2959.15	831.35	1267.75	1298.93	1427.75	1508.5	83.2	143.25	164.143	194.75	207.35	20.6016	23.976	27.1797	31.625	32.957	7.3894	8.832	11.0954	13.461	14.8554	1323.3	1405.28	1463.09	1556.77	1590.19	0.0865	0.2075	0.340714	0.49	0.56	107.343	112.82
Thorius aureus	T	T	T	T	T	T	14	12.4693	15.2162	17.2047	18.236	24.4565	976.45	1860.57	1912.5	2345.75	2929.75	546.65	659.75	964	1209.5	1468.1	31.85	58	99.5	132	207.45	19.2964	23.22	24.912	26.043	32.924	6.196	7.427	9.45343	10.135	15.6936	1278.36	1392	1420.64	1460.3	1560.8	-0.384	-0.1675	0.0778571	0.3125	0.4985	103.969	112.513
Thorius boreas	T	T	T	T	T	T	21	12.5537	13.2838	15.7717	17.6122	21.9143	1102	1750.57	1570	2018	2847	565	656	903	1076	1412	46	53	93.3333	106	189	19.484	20.188	23.3	25.788	31.196	5.864	6.352	8.37638	9.256	12.788	1292.35	1309.5	1382.48	1442.58	1593.53	-0.15	0.03	0.165238	0.27	0.46	105.11	106.73
Thorius dubitus	T	T	T	T	T	A	18	8.09252	11.9259	14.3733	15.9215	23.1793	518.1	904	740	1168.5	1628.5	252.9	278	447.667	596.5	865.6	19.55	26	58.5556	78.5	118.05	14.9152	20.472	22.7319	25.804	31.2321	0.212	3.021	5.21194	5.607	13.7194	1182.86	1404.89	1445.74	1540.68	1593.78	-0.676	-0.62	-0.332778	-0.0075	0.292	83.921	97.205
Thorius grandis	T	T	T	T	T	T	7	14.984	16.6349	17.5504	18.5351	19.7263	1277	1391.43	1431	1454.5	1498.1	780	791	822.143	845	869.5	22.2	25.5	31.2857	37.5	41.1	22.0164	23.894	25.032	26.654	27.712	7.1952	8.182	9.17714	9.988	11.088	1190.93	1280.42	1337.84	1414.76	1461.06	-0.012	0.045	0.148571	0.23	0.319	112.76	121.59
Thorius lunaris	T	T	T	T	T	T	11	5.87675	10.3003	12.82	16.947	20.5664	936	1322.82	1319	1600.5	1863	439.5	461	671.364	808	946	37.5	66	89.3636	96	175.5	12.93	17.58	20.2593	24.284	28.786	-1.85	1.888	4.48255	8.312	11.78	916.125	1264.42	1305.01	1410.42	1516.29	-0.27	-0.215	0.0745455	0.285	0.525	71.895	96.63
Thorius macdougalli	T	T	T	T	T	T	31	11.7841	12.5692	15.4814	17.4826	22.2988	1074.5	1553.45	1324	1579	2667	550	622	800.484	878	1366.5	25.5	52.5	78.8065	75.5	176	18.702	19.682	22.8445	25.286	31.152	5.298	6.112	8.21897	9.402	14.91	1237.01	1283.12	1383.31	1430.68	1734.14	-0.29	0.145	0.19	0.335	0.42	100.625	104.27
Thorius magnipes	A	A	A	A	A	A	7	10.5091	11.0407	13.3782	14.2048	18.7586	545.9	873	797	840.5	1495.4	272.4	340	451.429	444.5	763.5	23	27.5	48.8571	46	104.4	17.72	18.542	21.7903	23.492	28.836	2.8192	3.568	4.52686	4.458	7.9744	1376.38	1400.66	1467.12	1518.01	1547.95	-0.627	-0.53	-0.335714	-0.305	0.158	97.231	104.125
Thorius minutissimus	T	F	T	F	T	F	10	15.2587	17.1645	18.8892	20.6384	22.4818	865.2	1035.9	978.5	1074	1399.2	495.5	521.5	583.1	596.5	782.15	18	23	23.1	25	25	22.463	24.63	26.2688	28.35	30.2354	7.5928	9.09	10.7828	12.476	13.9378	1333.11	1366.04	1528.18	1624.84	1794.79	-0.391	-0.315	-0.232	-0.1525	-0.03	96.434	100.795
Thorius minydemus	T	T	T	T	T	T	4	10.2659	10.8418	12.1098	13.421	13.8933	1012.65	1230.75	1225	1304.5	1456.9	462.75	525.75	612.75	678	793.2	87.9	91.5	102.5	105.5	128.3	17.3724	18.222	19.653	21.205	21.7642	2.2696	2.596	3.695	4.405	5.665	1162.7	1185.89	1221.36	1266.14	1266.97	-0.1435	-0.0775	0.015	0.1275	0.1455	88.253	89.585
Thorius munificus	T	T	T	T	T	T	10	9.05732	11.3299	13.8268	17.0358	19.8355	995.55	1300.7	1216	1569.5	1652.6	456.45	512.5	634.2	760.25	860.15	89.7	99.5	112.9	126.75	139.55	15.7594	18.843	21.4536	24.919	27.6864	1.6248	3.004	5.4764	8.619	11.3018	1094.39	1226.45	1241.21	1281.76	1358.32	-0.142	-0.065	0.042	0.1425	0.3355	83.4245	91.36
Thorius narisovalis	T	T	T	T	T	T	45	11.4523	13.3133	16.5688	20.3733	22.3326	645.2	1000.11	881	1198	1715	341.4	426	546.978	616	973	13.2	19	31.6667	36	62.8	18.4592	20.916	24.2924	28.508	30.6712	4.0568	6.148	8.41484	10.732	14.3992	1255.88	1341.37	1489.31	1611.83	1743.81	-0.588	-0.44	-0.204889	0.08	0.318	100.756	105.9
Thorius omiltemi	T	T	T	T	T	T	7	14.9897	16.6226	17.2764	18.3633	18.5547	1315.5	1386.29	1366	1431	1489.1	770.9	777.5	809.286	834	865.3	30.3	31.5	35.5714	40	42.7	21.8964	23.75	24.3897	25.69	25.7584	7.2804	8.38	9.352	10.34	10.7848	1187.88	1269.82	1304.45	1361.62	1378.01	0.066	0.1	0.177143	0.235	0.322	112.445	120.41
Thorius papaloae	T	T	T	T	T	T	10	11.7185	12.926	15.8491	16.4348	22.6455	682.3	1219.5	1197.5	1332.25	1925.15	382.25	514.25	665.1	721	1030.1	19.8	31.5	51.9	61.75	103.5	19.0404	20.814	24.3568	25.279	32.817	4.6358	5.528	7.482	8.187	12.2386	1330.93	1369.88	1453.11	1469.32	1685.72	-0.586	-0.1825	-0.108	0.07	0.2215	107.639	111.842
Thorius pennatulus	T	T	T	T	T	T	38	12.0326	16.3733	18.9615	21.167	26.0275	653.4	1468.21	1491.5	1729	2113.65	326.1	609.75	715.789	840	963.05	22.95	77.75	103.053	130	147.55	19.4226	24.932	27.3366	30.694	34.9864	3.802	8.42	9.96474	12.455	16.7144	1231.9	1376.14	1452.47	1527.86	1666.77	-0.5705	-0.08	0.0971053	0.29	0.463	93.083	101.958
Thorius pulmonaris	T	T	T	T	T	T	27	12.162	12.7083	15.3834	17.3792	21.1188	635.4	1022.78	903	1129	1805.2	337	405	539.074	572.5	937.9	13.9	21	38.963	37.5	93.9	19.3244	20.086	22.9807	24.916	29.2552	5.0572	5.968	7.59822	9.144	10.894	1293.55	1330.61	1454.7	1581.27	1689.43	-0.597	-0.48	-0.185926	0.12	0.316	102.317	106.48
Thorius schmidti	T	T	T	T	T	T	16	9.39992	12.5597	16.3879	20.8549	24.1412	718.75	1453.19	1281	1403.5	3070.75	394.75	568	768.188	760.5	1538	12.25	51.75	74.125	70	213.75	16.713	19.816	24.2248	29.117	34.365	0.943	5.695	8.48	11.139	15.398	1204.62	1320.05	1445.21	1535.31	1741.29	-0.655	-0.25	-0.0425	0.2875	0.445	94.915	107.127
Thorius spilogaster	T	T	T	T	T	T	12	6.02489	10.9532	14.8414	18.824	22.6286	958.95	1600.67	1464.5	1860.5	2637.95	447.55	606	792.417	933.5	1215.9	38.05	77	106	130.5	200.15	13.0866	18.1	22.2427	26.714	30.3868	-1.7258	2.8	6.68467	11.071	13.7796	929.667	1242.41	1312	1427.13	1513.16	-0.2245	-0.0675	0.1925	0.43	0.618	72.9355	107.785
Thorius troglodytes	T	T	T	T	T	T	17	10.9784	12.1712	13.4351	14.92	16.7201	540.4	798.412	782	872	1186.6	267	300	394.882	446	547	21.8	36	52	53	112.8	18.6152	20.616	22.0002	23.124	26.7624	2.8336	3.628	4.43741	4.692	6.9248	1262.53	1409.89	1451.01	1516.52	1556.58	-0.638	-0.6	-0.411176	-0.37	0.05	91.044	97.64
Urspelerpes brucei	T	T	T	T	T	T	9	14.6077	14.8347	15.1319	15.4003	15.6467	1437.8	1537.78	1559	1588	1629.6	419	429	441.556	454	461.2	319.8	341	349.889	363	375	30.6304	30.936	31.4298	31.756	32.3736	-2.1904	-2.104	-1.84133	-1.56	-1.4656	1256.25	1262.95	1277.86	1291.85	1294.72	0.076	0.13	0.155556	0.19	0.222	88.016	88.59
[truncated: 18 more columns]
