# Supplementary material for: Is salamander arboreality limited by broad-scale climatic conditions?
Source: PLoS One. 2021 Aug 18;16(8):e0255393. doi: 10.1371/journal.pone.0255393 (PMC8372966; doi:10.1371/journal.pone.0255393)
Supplement: S2 Table — PC1 and PC2 were significantly different across microhabitat type such that arboreal species displayed higher PC1 values and lower PC2 values for all analyses for which all species were included. Tropical analyses indicated significant differences along PC1, such that arboreal species live in warmer, lower elevation ranges with higher PET of the driest quarter. (XLSX) [file pone.0255393.s002.xlsx]

## Sheet: Sheet1
		All Species					Tropical Subset (6-M)
Variable	Percentile	PC1	PC2	PC3	PC4	PC5	PC1	PC2	PC3	PC4	PC5
BIO1 (Annual Temp)	5	0.168	-0.152	-0.05	-0.029	0.06	0.166	0.035	0.119	-0.16	0
	25	0.184	-0.143	-0.05	-0.038	0.013	0.18	0.033	0.065	-0.085	-0.041
	Mean	0.195	-0.126	-0.062	-0.017	-0.006	0.185	0.041	0.043	-0.019	-0.086
	75	0.197	-0.107	-0.066	-0.007	-0.036	0.179	0.043	0.003	0.064	-0.126
	95	0.193	-0.067	-0.08	0.041	-0.069	0.155	0.056	-0.064	0.176	-0.201
BIO5 (Temp – Warm)	5	0.001	-0.261	0.011	-0.095	0.068	0.154	0.08	0.107	-0.156	0.05
	25	0.008	-0.269	0.011	-0.108	0.021	0.168	0.086	0.045	-0.081	-0.006
	Mean	0.008	-0.273	-0.005	-0.104	-0.007	0.17	0.104	0.015	-0.011	-0.044
	75	0.012	-0.262	-0.016	-0.098	-0.055	0.159	0.109	-0.035	0.078	-0.088
	95	0.003	-0.23	-0.048	-0.056	-0.112	0.124	0.126	-0.108	0.189	-0.155
BIO6 (Temp – Cold)	5	0.207	-0.01	-0.068	0.028	0.041	0.165	-0.017	0.124	-0.152	-0.047
	25	0.212	-0.007	-0.069	0.021	0.011	0.178	-0.024	0.077	-0.083	-0.079
	Mean	0.213	0.003	-0.073	0.025	-0.001	0.181	-0.026	0.064	-0.025	-0.114
	75	0.212	0.009	-0.075	0.02	-0.017	0.179	-0.027	0.039	0.042	-0.134
	95	0.206	0.028	-0.077	0.042	-0.041	0.163	-0.026	-0.016	0.139	-0.206
BIO12 (Annual Precip)	5	0.156	0.036	0.154	-0.074	0.169	0.088	-0.21	0.063	-0.074	0.049
	25	0.182	0.065	0.144	-0.073	0.042	0.114	-0.202	-0.056	0.043	0.072
	Mean	0.175	0.063	0.148	-0.081	0.067	0.11	-0.202	-0.032	0.02	0.082
	75	0.18	0.067	0.131	-0.067	-0.008	0.115	-0.179	-0.105	0.086	0.087
	95	0.175	0.073	0.109	-0.047	-0.075	0.106	-0.153	-0.158	0.15	0.05
BIO16 (Precip – Wet)	5	0.185	0.091	0.066	-0.033	0.139	0.08	-0.195	0.093	-0.028	0.201
	25	0.19	0.106	0.062	-0.038	0.075	0.092	-0.191	0.036	0.019	0.229
	Mean	0.198	0.112	0.047	-0.022	0.001	0.107	-0.174	-0.05	0.117	0.27
	75	0.192	0.109	0.04	-0.017	-0.049	0.106	-0.141	-0.11	0.156	0.269
	95	0.183	0.111	0.021	0.003	-0.108	0.093	-0.1	-0.17	0.232	0.216
BIO17 (Precip – Dry)	5	-0.034	-0.112	0.226	-0.073	0.059	0.079	-0.135	-0.071	-0.248	-0.135
	25	-0.018	-0.101	0.239	-0.077	0.038	0.088	-0.148	-0.109	-0.204	-0.157
	Mean	0.02	-0.083	0.252	-0.086	0.003	0.101	-0.159	-0.151	-0.118	-0.158
	75	0.039	-0.068	0.245	-0.087	-0.012	0.104	-0.155	-0.161	-0.07	-0.134
	95	0.067	-0.044	0.21	-0.077	-0.067	0.093	-0.141	-0.185	-0.022	-0.155
PET Annual	5	0.151	-0.151	-0.082	0.068	0.004	0.133	0.121	0.007	-0.182	0.215
	25	0.161	-0.142	-0.098	0.065	-0.035	0.141	0.137	-0.04	-0.084	0.188
	Mean	0.168	-0.125	-0.118	0.071	-0.055	0.141	0.154	-0.054	0.009	0.156
	75	0.167	-0.105	-0.13	0.067	-0.078	0.13	0.154	-0.068	0.105	0.114
	95	0.159	-0.062	-0.141	0.084	-0.093	0.097	0.146	-0.097	0.224	0.044
PET Wettest Q	5	0.106	-0.122	-0.021	0.237	0.127	0.111	0.156	0.018	-0.124	0.25
	25	0.083	-0.152	0.014	0.254	0.118	0.117	0.173	-0.035	-0.026	0.206
	Mean	0.076	-0.167	0.033	0.264	0.106	0.108	0.192	-0.06	0.057	0.148
	75	0.058	-0.171	0.054	0.248	0.085	0.096	0.19	-0.083	0.127	0.1
	95	0.05	-0.16	0.059	0.243	0.07	0.063	0.185	-0.114	0.225	0.011
PET Driest Q	5	0.109	0.078	-0.171	-0.158	-0.105	0.149	0.025	0.069	-0.203	0.115
	25	0.096	0.086	-0.175	-0.183	-0.122	0.16	0.031	0.045	-0.124	0.094
	Mean	0.087	0.088	-0.179	-0.207	-0.141	0.166	0.038	0.042	-0.047	0.065
	75	0.074	0.087	-0.17	-0.219	-0.152	0.164	0.035	0.029	0.039	0.038
	95	0.042	0.08	-0.157	-0.223	-0.157	0.143	0.045	0	0.135	-0.019
Cloud Cover	5	-0.002	-0.007	0.164	0.161	-0.295	-0.029	0.028	-0.303	-0.248	0.076
	25	0.006	0.002	0.168	0.161	-0.34	-0.024	0.027	-0.347	-0.197	0.035
	Mean	0.008	-0.001	0.17	0.16	-0.369	-0.021	0.034	-0.363	-0.173	0.011
	75	0.011	-0.001	0.162	0.155	-0.37	-0.018	0.037	-0.37	-0.139	-0.021
	95	0.002	-0.017	0.122	0.103	-0.379	-0.01	0.04	-0.378	-0.102	-0.024
Elevation	5	0.003	0.172	-0.058	0.197	0.155	-0.152	-0.043	0.077	-0.162	0.228
	25	0.011	0.19	-0.071	0.231	0.086	-0.179	-0.023	0.003	-0.046	0.15
	Mean	0.022	0.203	-0.078	0.223	0.056	-0.184	-0.022	-0.027	0.024	0.119
	75	0.03	0.204	-0.082	0.215	0.035	-0.181	-0.014	-0.047	0.088	0.078
	95	0.035	0.209	-0.079	0.194	-0.018	-0.166	-0.015	-0.105	0.162	0.021
Climatic Moisture	5	0.102	0.052	0.211	-0.074	0.172	0.061	-0.219	0.101	-0.079	0.058
	25	0.11	0.084	0.21	-0.069	0.134	0.063	-0.226	0.075	-0.008	0.03
	Mean	0.121	0.104	0.207	-0.052	0.075	0.071	-0.234	0.023	0.049	0.035
	75	0.125	0.119	0.188	-0.032	0.014	0.073	-0.212	-0.045	0.122	0.046
	95	0.117	0.135	0.165	-0.012	-0.044	0.056	-0.183	-0.102	0.205	-0.012
