# Supplementary material for: Is salamander arboreality limited by broad-scale climatic conditions?
Source: PLoS One. 2021 Aug 18;16(8):e0255393. doi: 10.1371/journal.pone.0255393 (PMC8372966; doi:10.1371/journal.pone.0255393)
Supplement: S3 Table — Dark gray cells indicate significance against the sequential-Bonferroni adjusted alpha values. Light gray cells indicant significant results at an alpha of 0.05, but only marginal significance against sequential Bonferroni alpha adjustments. All analyses show significance when analyzing all climate variables together. With the exception of microhabitat classification 6-McL, all analyses indicate significant differences across PC1, PC2, all temperature variables (BIO1, BIO5, and BIO6), and Elevation. Annual Potential Evapotranspiration is also marginally or fully significant across all classification schemes except 6-McL. See Discussion for explanation of anomalous 6-McL results. (XLSX) [file pone.0255393.s003.xlsx]

## Sheet: Sheet1
	Majority-Rule									Lenient
	6-M			6-McM			7-M			6-L			6-McL			7-L
Variable	Z	p	Alpha	Z	p	Alpha	Z	p	Alpha	Z	p	Alpha	Z	p	Alpha	Z	p	Alpha
All	5.025	0.001	0.05	5.492	0.001	0.05	5.027	0.001	0.05	4.325	0.001	0.05	2.651	0.01	0.05	4.336	0.001	0.05
PC1	4.644	0.001	0.01	5.314	0.001	0.01	4.647	0.001	0.01	3.524	0.004	0.0125	2.189	0.038	0.01	3.542	0.004	0.0125
PC2	4.198	0.002	0.0125	4.25	0.001	0.0125	4.199	0.002	0.0125	4.371	0.001	0.01	1.28	0.127	0.0167	4.372	0.001	0.01
PC3	-0.547	0.656	0.05	-0.535	0.625	0.05	-0.547	0.657	0.05	-0.969	0.826	0.05	0.141	0.369	0.05	-0.968	0.824	0.05
PC4	2.55	0.022	0.0167	3.129	0.01	0.0167	2.553	0.022	0.0167	1.363	0.112	0.0167	1.6	0.081	0.0125	1.372	0.112	0.0167
PC5	1.559	0.088	0.025	0.663	0.226	0.025	1.558	0.088	0. 0250	0.136	0.363	0.025	0.633	0.223	0.025	0.135	0.362	0.025
BIO1 (Annual Temp)	5.941	0.001	0.0042	6.278	0.001	0.0042	5.943	0.001	0.0042	4.828	0.001	0.0042	2.381	0.025	0.005	4.839	0.001	0.0042
BIO6 (Temp - Cold)	6.311	0.001	0.0045	6.983	0.001	0.0045	6.315	0.001	0.0045	4.641	0.001	0.0045	2.5	0.024	0.0045	4.66	0.001	0.0045
BIO5 (Temp - Warm)	4.365	0.003	0.0056	4.38	0.002	0.0056	4.367	0.003	0.0056	4.176	0.001	0.005	0.964	0.163	0.01	4.179	0.001	0.005
BIO12 (Annual Precip)	1.27	0.116	0.01	1.71	0.073	0.0083	1.271	0.116	0.01	1.455	0.1	0.0071	2.262	0.034	0.0063	1.463	0.097	0.0071
BIO16 (Precip - Wet)	1.385	0.103	0.0083	1.961	0.046	0.0071	1.386	0.103	0.0071	1.047	0.155	0.01	0.915	0.172	0.0125	1.057	0.154	0.01
BIO17 (Precip - Dry)	-0.394	0.588	0.0167	-0.453	0.634	0.025	-0.394	0.588	0.0167	0.895	0.18	0.0125	4.173	0.001	0.0042	0.899	0.179	0.0125
PET.A	3.281	0.01	0.0063	3.674	0.003	0.0063	3.284	0.01	0.0063	2.492	0.022	0.0063	1.307	0.111	0.0083	2.506	0.022	0.0063
PET.W	-0.332	0.564	0.0125	-0.232	0.503	0.0167	-0.333	0.565	0.0125	1.134	0.126	0.0083	0.38	0.287	0.05	1.129	0.126	0.0083
PET.D	1.392	0.102	0.0071	1.639	0.074	0.01	1.397	0.102	0.0083	-0.143	0.481	0.025	1.938	0.054	0.0071	-0.123	0.475	0.025
CM	-0.509	0.654	0.025	-0.201	0.512	0.0125	-0.51	0.653	0.025	0.187	0.342	0.0167	0.77	0.19	0.0167	0.178	0.349	0.0167
Elevation	7.28	0.001	0.005	7.617	0.001	0.005	7.28	0.001	0.005	6.337	0.001	0.0055	2.425	0.029	0.0056	6.342	0.001	0.0056
Cloud	-0.749	0.775	0.05	-0.938	0.865	0.05	-0.75	0.776	0.05	-0.73	0.759	0.05	0.439	0.269	0.025	-0.729	0.758	0.05
