# Supplementary material for: Is salamander arboreality limited by broad-scale climatic conditions?
Source: PLoS One. 2021 Aug 18;16(8):e0255393. doi: 10.1371/journal.pone.0255393 (PMC8372966; doi:10.1371/journal.pone.0255393)
Supplement: S4 Table — Dark gray cells indicate significance against the sequential-Bonferroni adjusted alpha values. Light gray cells indicant significant results at an alpha of 0.05, but only marginal significance against sequential Bonferroni alpha adjustments. All analyses show significance when analyzing all climate variables together, PC1, all temperature variables (BIO1, BIO5, and BIO6), and Elevation. These results all corroborate similar findings when including all species (S3 Table). Potential Evapotranspiration, as quantified by all three PET variables (PET.A, PET.W, and PET.D) are also marginally or fully significant across all classification schemes. (XLSX) [file pone.0255393.s004.xlsx]

## Sheet: Sheet1
	Majority Rule									Lenient
	6-M			6-McM			7-M			6-L			6-McL			7-L
Variable	Z	p	Alpha	Z	p	Alpha	Z	p	Alpha	Z	p	Alpha	Z	p	Alpha	Z	p	Alpha
All	3.147	0.002	0.05	3.289	0.002	0.05	3.147	0.002	0.05	2.992	0.003	0.05	3.545	0.001	0.05	2.992	0.003	0.05
PC1	1.752	0.002	0.01	1.868	0.002	0.01	1.752	0.002	0.01	1.67	0.003	0.01	1.8	0.001	0.01	1.67	0.003	0.01
PC2	0.966	0.129	0.0125	0.786	0.207	0.0125	0.966	0.129	0.0125	0.779	0.215	0.0125	1.114	0.077	0.0167	0.779	0.215	0.0125
PC3	-1.972	0.956	0.025	-0.847	0.832	0.05	-1.972	0.956	0.025	-1.18	0.899	0.05	0.272	0.48	0.05	-1.18	0.899	0.05
PC4	-2.935	0.983	0.05	-0.476	0.751	0.025	-2.935	0.983	0.05	-0.254	0.702	0.025	1.104	0.071	0.0125	-0.254	0.702	0.025
PC5	0.121	0.547	0.0167	0.14	0.549	0.0167	0.121	0.547	0.0167	-0.1	0.625	0.0167	0.862	0.175	0.025	-0.1	0.625	0.0167
BIO1 (Annual Temp)	2.686	0.002	0.0045	2.742	0.001	0.0042	2.686	0.002	0.0045	2.411	0.002	0.0045	2.75	0.001	0.0042	2.411	0.002	0.0045
BIO6 (Temp - Cold)	2.752	0.002	0.005	2.87	0.001	0.0045	2.752	0.002	0.005	2.401	0.003	0.0056	2.667	0.001	0.0045	2.401	0.003	0.0056
BIO5 (Temp - Warm)	2.542	0.002	0.0056	2.491	0.003	0.0056	2.542	0.002	0.0056	2.394	0.002	0.005	2.599	0.001	0.005	2.394	0.002	0.005
BIO12 (Annual Precip)	0.49	0.334	0.01	0.703	0.263	0.01	0.49	0.334	0.01	0.99	0.169	0.0125	1.341	0.075	0.01	0.99	0.169	0.0125
BIO16 (Precip - Wet)	0.358	0.377	0.0125	0.67	0.272	0.0125	0.358	0.377	0.0125	0.691	0.27	0.0167	1.294	0.086	0.0125	0.691	0.27	0.0167
BIO17 (Precip - Dry)	-0.22	0.608	0.025	-0.195	0.615	0.025	-0.22	0.608	0.025	1.073	0.141	0.01	1.245	0.104	0.0167	1.073	0.141	0.01
PET.A	1.925	0.012	0.0071	2.096	0.007	0.0071	1.925	0.012	0.0071	1.813	0.018	0.0071	2.255	0.002	0.0063	1.813	0.018	0.0071
PET.W	1.623	0.036	0.0083	1.748	0.028	0.0083	1.623	0.036	0.0083	1.676	0.029	0.0083	2.319	0.002	0.0071	1.676	0.029	0.0083
PET.D	1.999	0.01	0.0063	2.173	0.006	0.0062	1.999	0.01	0.0063	1.841	0.012	0.0625	1.953	0.014	0.0083	1.841	0.012	0.0063
CM	-0.494	0.704	0.05	-0.447	0.713	0.05	-0.494	0.704	0.05	0.666	0.286	0.025	1.009	0.157	0.025	0.666	0.286	0.025
Elevation	2.967	0.001	0.0042	3.06	0.001	0.005	2.967	0.001	0.0042	2.84	0.001	0.0042	2.915	0.001	0.0056	2.84	0.001	0.0042
Cloud	0.068	0.514	0.0167	-0.03	0.54	0.0167	0.068	0.514	0.0167	0.07	0.495	0.05	0.667	0.28	0.05	0.07	0.495	0.05
